# Supplementary material for: PBHMDA: Path-Based Human Microbe-Disease Association Prediction
Source: Front Microbiol. 2017 Feb 22;8:233. doi: 10.3389/fmicb.2017.00233 (PMC5319991; doi:10.3389/fmicb.2017.00233)
Supplement: Supplementary file 1 [file Table1.XLSX]

## Sheet: Sheet1
Rank	Disease	Microbe
1	Liver cirrhosis	Firmicutes
2	Liver cirrhosis	Bacteroides vulgatus
3	Type 1 diabetes	Enterobacteriaceae
4	Liver cirrhosis	Porphyromonadaceae
5	Irritable bowel syndrome(IBS)	Prevotella
6	Liver cirrhosis	Eubacteriaceae
7	Liver cirrhosis	Actinobacteria
8	Liver cirrhosis	Yersinia
9	Liver cirrhosis	Vibrio
10	Liver cirrhosis	Verrucomicrobia bacterium MS-F-88
11	Liver cirrhosis	Verrucomicrobia
12	Liver cirrhosis	Unidentified bacterium ZF3
13	Liver cirrhosis	Terrahaemophilus
14	Liver cirrhosis	Tenericutes
15	Liver cirrhosis	Swine manure pit bacterium PPC108
16	Liver cirrhosis	Swine fecal bacterium SD-Pec1
17	Liver cirrhosis	Swine fecal bacterium RF3E-Xyl1
18	Liver cirrhosis	Swine fecal bacterium FPC70
19	Liver cirrhosis	Swine fecal bacterium FPC67
20	Liver cirrhosis	Sutterella
21	Liver cirrhosis	Solobacterium
22	Liver cirrhosis	Shigella
23	Liver cirrhosis	Serratia
24	Liver cirrhosis	Segmented filamentous bacterium
25	Liver cirrhosis	Salmonella
26	Liver cirrhosis	Rumen bacterium R-9
27	Liver cirrhosis	Rumen bacterium R-7
28	Liver cirrhosis	Rumen bacterium 8/94-32
29	Liver cirrhosis	Pusillimonas
30	Liver cirrhosis	Peptostreptococcus
31	Liver cirrhosis	Pectobacterium
32	Liver cirrhosis	Pasteurella
33	Liver cirrhosis	Pantoea
34	Liver cirrhosis	Oscillospiraceae bacterium NML 061048
35	Liver cirrhosis	Oscillospira
36	Liver cirrhosis	Oscillibacter
37	Liver cirrhosis	Oligella
38	Liver cirrhosis	Mogibacterium
39	Liver cirrhosis	Mastodon intestinal bacterium AN-22-6
40	Liver cirrhosis	Mannheimia
41	Liver cirrhosis	Lactococcus
42	Liver cirrhosis	Lachnospiraceae bacterium A2
43	Liver cirrhosis	Lachnobacterium
44	Liver cirrhosis	Human intestinal firmicute CS26
45	Liver cirrhosis	Human intestinal firmicute CO4
46	Liver cirrhosis	Human intestinal firmicute CO35
47	Liver cirrhosis	Human intestinal firmicute CO2
48	Liver cirrhosis	Human intestinal firmicute CO19
49	Liver cirrhosis	Human intestinal firmicute CO13
50	Liver cirrhosis	Human intestinal firmicute CB47
51	Liver cirrhosis	Hafnia
52	Liver cirrhosis	Gram-negative bacterium cL10-2b-4
53	Liver cirrhosis	Firmicutes str. C29
54	Liver cirrhosis	Firmicutes bacterium EG14
55	Liver cirrhosis	Eubacterium tortuosum
56	Liver cirrhosis	Escherichia
57	Liver cirrhosis	Erysipelothrix
58	Liver cirrhosis	Erwinia
59	Liver cirrhosis	Enterobacter
60	Liver cirrhosis	Edwardsiella
61	Liver cirrhosis	Dysgonomonas
62	Liver cirrhosis	Dialister
63	Liver cirrhosis	Desulfotomaculum
64	Liver cirrhosis	Dehalobacterium
65	Liver cirrhosis	Cronobacter
66	Liver cirrhosis	Coprobacillus
67	Liver cirrhosis	Collinsella
68	Liver cirrhosis	Clostridium spiroforme
69	Liver cirrhosis	Clostridium ramosum
70	Liver cirrhosis	Clostridium innocuum
71	Liver cirrhosis	Clostridiales bacterium L2-14
72	Liver cirrhosis	Clostridiales bacterium AHT16
73	Liver cirrhosis	Clostridiales bacterium A2-162
74	Liver cirrhosis	Clostridiales bacterium 80/3
75	Liver cirrhosis	Clostridiaceae bacterium SK061
76	Liver cirrhosis	Clostridiaceae bacterium SH032
77	Liver cirrhosis	Clostridiaceae bacterium LEMV63
78	Liver cirrhosis	Clostridiaceae bacterium bSSV31
79	Liver cirrhosis	Clostridia bacterium TSW07CA7
80	Liver cirrhosis	Butyrate-producing bacterium T2-132
81	Liver cirrhosis	Butyrate-producing bacterium SSC/2
82	Liver cirrhosis	Butyrate-producing bacterium SS2/1
83	Liver cirrhosis	Butyrate-producing bacterium SR1/5
84	Liver cirrhosis	Butyrate-producing bacterium SR1/1
85	Liver cirrhosis	Butyrate-producing bacterium SM4/1
86	Liver cirrhosis	Butyrate-producing bacterium SL6/1/1
87	Liver cirrhosis	Butyrate-producing bacterium PH07BY04
88	Liver cirrhosis	Butyrate-producing bacterium PH07AY5
89	Liver cirrhosis	Butyrate-producing bacterium PH07AY3
90	Liver cirrhosis	Butyrate-producing bacterium Ph07AY02
91	Liver cirrhosis	Butyrate-producing bacterium PH05YB02
92	Liver cirrhosis	Butyrate-producing bacterium P607
93	Liver cirrhosis	Butyrate-producing bacterium M50/1
94	Liver cirrhosis	Butyrate-producing bacterium M21/2
95	Liver cirrhosis	Butyrate-producing bacterium M104/1
96	Liver cirrhosis	Butyrate-producing bacterium L2-50
97	Liver cirrhosis	Butyrate-producing bacterium L1-952
98	Liver cirrhosis	Butyrate-producing bacterium L1-810
99	Liver cirrhosis	Butyrate-producing bacterium ART55/1
100	Liver cirrhosis	Burkholderiales bacterium Smarlab 3302047
101	Liver cirrhosis	Brenneria
102	Liver cirrhosis	Bovine rumen bacterium JPR13
103	Liver cirrhosis	Bacteroides thetaiotaomicron
104	Liver cirrhosis	Bacteroides sp. CJ78
105	Liver cirrhosis	Bacteroidaceae bacterium Smarlab 3301643
106	Liver cirrhosis	Bacterium YE64
107	Liver cirrhosis	Bacterium YE62
108	Liver cirrhosis	Bacterium str. 31285
109	Liver cirrhosis	Bacterium 'New Zealand B'
110	Liver cirrhosis	Bacterium mpn-isolate group 5
111	Liver cirrhosis	Bacterium mpn-isolate group 27
112	Liver cirrhosis	Bacterium mpn-isolate group 24
113	Liver cirrhosis	Bacterium mpn-isolate group 22
114	Liver cirrhosis	Bacterium mpn-isolate group 19
115	Liver cirrhosis	Bacterium MB7-1
116	Liver cirrhosis	Bacterium ic1391
117	Liver cirrhosis	Bacterium ic1379
118	Liver cirrhosis	Bacterium ic1311
119	Liver cirrhosis	Bacterium ic1296
120	Liver cirrhosis	Bacterium ic1292
121	Liver cirrhosis	Bacterium ic1258
122	Liver cirrhosis	Bacterium ic1214
123	Liver cirrhosis	Bacterium G100VIII
124	Liver cirrhosis	Bacterium C15
125	Liver cirrhosis	Bacterium Ba2
126	Liver cirrhosis	Bacterium B4C2-5
127	Liver cirrhosis	Bacterium ASF500
128	Liver cirrhosis	Bacterium 08.96.4
129	Liver cirrhosis	Bacillus
130	Liver cirrhosis	Anaerotruncus
131	Liver cirrhosis	Anaerostipes
132	Liver cirrhosis	Anaerofilum
133	Liver cirrhosis	Akkermansia
134	Liver cirrhosis	Aggregatibacter
135	Liver cirrhosis	Actinobacillus
136	Liver cirrhosis	Acetonema
137	Type 1 diabetes	Streptococcaceae
138	Type 1 diabetes	Ruminococcus
139	Type 1 diabetes	Pasteurellaceae
140	Type 1 diabetes	Haemophilus parainfluenzae
141	Type 1 diabetes	Dorea
142	Type 1 diabetes	Coprococcus
143	Type 1 diabetes	Clostridium
144	Irritable bowel syndrome(IBS)	Lactobacillus
145	Liver cirrhosis	Clostridia
146	Type 1 diabetes	Faecalibacterium prausnitzii
147	Irritable bowel syndrome(IBS)	Parabacteroides
148	Irritable bowel syndrome(IBS)	Alistipes
149	Liver cirrhosis	Bacteroides ovatus
150	Irritable bowel syndrome(IBS)	Bacteroides uniformis
151	Irritable bowel syndrome(IBS)	Firmicutes
152	Liver cirrhosis	Ruminococcaceae
153	Liver cirrhosis	Rikenellaceae
154	Type 1 diabetes	Megasphaera
155	Irritable bowel syndrome(IBS)	Fusobacterium
156	Liver cirrhosis	Shuttleworthia
157	Liver cirrhosis	Porphyromonas
158	Type 1 diabetes	Tannerella
159	Type 1 diabetes	Bacilli
160	Irritable bowel syndrome(IBS)	Streptococcus
161	Liver cirrhosis	Klebsiella
162	Liver cirrhosis	Citrobacter
163	Type 1 diabetes	Veillonellaceae
164	Type 1 diabetes	Fusobacteriaceae
165	Irritable bowel syndrome(IBS)	Subdoligranulum
166	Irritable bowel syndrome(IBS)	Roseburia
167	Irritable bowel syndrome(IBS)	Phascolarctobacterium
168	Irritable bowel syndrome(IBS)	Odoribacter
169	Irritable bowel syndrome(IBS)	Faecalibacterium
170	Irritable bowel syndrome(IBS)	Eubacterium rectale
171	Irritable bowel syndrome(IBS)	Eubacterium eligens
172	Type 1 diabetes	Veillonella parvula
173	Type 1 diabetes	Veillonella dispar
174	Type 1 diabetes	Veillonella atypica
175	Type 1 diabetes	Streptococcus vestibularis
176	Type 1 diabetes	Streptococcus salivarius
177	Type 1 diabetes	Streptococcus parasanguinis
178	Type 1 diabetes	Streptococcus anginosus
179	Type 1 diabetes	Ruminococcus gnavus
180	Type 1 diabetes	Roseburia intestinalis
181	Type 1 diabetes	Roseburia hominis
182	Type 1 diabetes	Parabacteroides merdae
183	Type 1 diabetes	Parabacteroides distasonis
184	Type 1 diabetes	Odoribacter splanchnicus
185	Type 1 diabetes	Lactobacillus salivarius
186	Type 1 diabetes	Lachnospira
187	Type 1 diabetes	Holdemania
188	Type 1 diabetes	Eubacterium hallii
189	Type 1 diabetes	Enterococcus faecalis
190	Type 1 diabetes	Bilophila wadsworthia
191	Type 1 diabetes	Bilophila
192	Type 1 diabetes	Bacteroides sp. D20
193	Type 1 diabetes	Bacteroides finegoldii
194	Type 1 diabetes	Bacteroides eggerthii
195	Type 1 diabetes	Alistipes putredinis
196	Type 1 diabetes	Alistipes finegoldii
197	Liver cirrhosis	Bacteroides fragilis
198	Irritable bowel syndrome(IBS)	Fusobacteria
199	Type 1 diabetes	Clostridium coccoides
200	Liver cirrhosis	Clostridium coccoides
201	Bacterial Vaginosis	Proteobacteria
202	Type 2 diabetes	Prevotella
203	Clostridium difficile infection(CDI)	Haemophilus
204	Colorectal carcinoma	Proteobacteria
205	Clostridium difficile infection(CDI)	Veillonella
206	Clostridium difficile infection(CDI)	Prevotella
207	Liver cirrhosis	Bifidobacterium
208	Bacterial Vaginosis	Bacteroidetes
209	Clostridium difficile infection(CDI)	Bacteroides
210	Clostridium difficile infection(CDI)	Lactobacillus
211	Clostridium difficile infection(CDI)	Eubacterium
212	Necrotizing Enterocolitis	Lachnospiraceae
213	Necrotizing Enterocolitis	Haemophilus
214	Irritable bowel syndrome(IBS)	Actinobacteria
215	Necrotizing Enterocolitis	Prevotella
216	Irritable bowel syndrome(IBS)	Faecalibacterium prausnitzii
217	Psoriasis	Bacteroidetes
218	Liver cirrhosis	Gammaproteobacteria
219	Type 2 diabetes	Lachnospiraceae
220	Type 2 diabetes	Haemophilus
221	Necrotizing Enterocolitis	Bacteroidaceae
222	Clostridium difficile infection(CDI)	Actinobacteria
223	Irritable bowel syndrome(IBS)	Bacilli
224	Type 1 diabetes	Gammaproteobacteria
225	Ileal Crohn's disease(CD)	Proteobacteria
226	Clostridium difficile infection(CDI)	Streptococcus
227	Necrotizing Enterocolitis	Lactobacillus
228	Colorectal carcinoma	Haemophilus
229	Clostridium difficile infection(CDI)	Fusobacterium
230	COPD	Firmicutes
231	Irritable bowel syndrome(IBS)	Clostridium
232	Crohn's disease(CD)	Bacteroidetes
233	Clostridium difficile infection(CDI)	Bacteroides uniformis
234	Necrotizing Enterocolitis	Bacteroides
235	Irritable bowel syndrome(IBS)	Veillonella parvula
236	Irritable bowel syndrome(IBS)	Veillonella dispar
237	Irritable bowel syndrome(IBS)	Veillonella atypica
238	Irritable bowel syndrome(IBS)	Streptococcus vestibularis
239	Irritable bowel syndrome(IBS)	Streptococcus salivarius
240	Irritable bowel syndrome(IBS)	Streptococcus parasanguinis
241	Irritable bowel syndrome(IBS)	Streptococcus anginosus
242	Irritable bowel syndrome(IBS)	Ruminococcus gnavus
243	Irritable bowel syndrome(IBS)	Roseburia intestinalis
244	Irritable bowel syndrome(IBS)	Roseburia hominis
245	Irritable bowel syndrome(IBS)	Parabacteroides merdae
246	Irritable bowel syndrome(IBS)	Parabacteroides distasonis
247	Irritable bowel syndrome(IBS)	Odoribacter splanchnicus
248	Irritable bowel syndrome(IBS)	Lactobacillus salivarius
249	Irritable bowel syndrome(IBS)	Lachnospira
250	Irritable bowel syndrome(IBS)	Holdemania
251	Irritable bowel syndrome(IBS)	Eubacterium hallii
252	Irritable bowel syndrome(IBS)	Enterococcus faecalis
253	Irritable bowel syndrome(IBS)	Bilophila wadsworthia
254	Irritable bowel syndrome(IBS)	Bilophila
255	Irritable bowel syndrome(IBS)	Bacteroides sp. D20
256	Irritable bowel syndrome(IBS)	Bacteroides finegoldii
257	Irritable bowel syndrome(IBS)	Bacteroides eggerthii
258	Irritable bowel syndrome(IBS)	Alistipes putredinis
259	Irritable bowel syndrome(IBS)	Alistipes finegoldii
260	Liver cirrhosis	Thiotrichaceae
261	Liver cirrhosis	Syntrophobacteraceae
262	Liver cirrhosis	Ruminococcus productus
263	Liver cirrhosis	Promicromonosporaceae
264	Liver cirrhosis	Polyangiaceae
265	Liver cirrhosis	Peptostreptococcaceae
266	Liver cirrhosis	Paenibacillaceae
267	Liver cirrhosis	Nitrospiraceae
268	Liver cirrhosis	Desulfovibrionaceae
269	Liver cirrhosis	Desulfobacteraceae
270	Liver cirrhosis	Clostridium cocleatum
271	Liver cirrhosis	Clostridiaceae
272	Liver cirrhosis	Cellulomonadaceae
273	Liver cirrhosis	Bifidobacterium catenulatum
274	Liver cirrhosis	Bacillaceae
275	Liver cirrhosis	Anaerovorax
276	Liver cirrhosis	Alteromonadaceae
277	Liver cirrhosis	Aeromonadaceae
278	Liver cirrhosis	Acidobacteriaceae
279	Irritable bowel syndrome(IBS)	Veillonellaceae
280	Irritable bowel syndrome(IBS)	Fusobacteriaceae
281	Clostridium difficile infection(CDI)	Fusobacteria
282	Type 2 diabetes	Veillonella
283	Crohn's disease(CD)	Proteobacteria
284	Colorectal carcinoma	Lactobacillus
285	COPD	Lachnospiraceae
286	Irritable bowel syndrome(IBS)	Klebsiella
287	Asthma	Firmicutes
288	Periodontal	Bacteroidetes
289	Ileal Crohn's disease(CD)	Bacteroidetes
290	Clostridium difficile infection(CDI)	Bacteroides vulgatus
291	Type 2 diabetes	Bacteroides
292	Type 2 diabetes	Bacteroidaceae
293	Type 2 diabetes	Actinobacteria
294	Clostridium difficile infection(CDI)	Subdoligranulum
295	Clostridium difficile infection(CDI)	Roseburia
296	Clostridium difficile infection(CDI)	Phascolarctobacterium
297	Clostridium difficile infection(CDI)	Odoribacter
298	Clostridium difficile infection(CDI)	Faecalibacterium
299	Clostridium difficile infection(CDI)	Eubacterium rectale
300	Clostridium difficile infection(CDI)	Eubacterium eligens
301	Irritable bowel syndrome(IBS)	Ruminococcaceae
302	Irritable bowel syndrome(IBS)	Rikenellaceae
303	Irritable bowel syndrome(IBS)	Bacteroides ovatus
304	Irritable bowel syndrome(IBS)	Tannerella
305	Irritable bowel syndrome(IBS)	Citrobacter
306	Liver cirrhosis	Prevotellaceae
307	Liver cirrhosis	Coxiellaceae
308	Periodontal	Proteobacteria
309	Crohn's disease(CD)	Prevotella
310	Crohn's disease(CD)	Lachnospiraceae
311	Necrotizing Enterocolitis	Eubacterium
312	Irritable bowel syndrome(IBS)	Clostridia
313	Clostridium difficile infection(CDI)	Eubacteriaceae
314	Irritable bowel syndrome(IBS)	Megasphaera
315	Liver cirrhosis	Collinsella aerofaciens
316	Colorectal carcinoma	Lachnospiraceae
317	Type 2 diabetes	Fusobacteria
318	COPD	Veillonella
319	Necrotizing Enterocolitis	Streptococcus
320	Type 1 diabetes	Staphylococcus
321	Necrotizing Enterocolitis	Porphyromonadaceae
322	Asthma	Lactobacillus
323	Asthma	Lachnospiraceae
324	Ileal Crohn's disease(CD)	Haemophilus
325	Bacterial Vaginosis	Haemophilus
326	Clostridium difficile infection(CDI)	Enterobacteriaceae
327	Clostridium difficile infection(CDI)	Clostridia
328	COPD	Bacteroides
329	COPD	Bacteroidaceae
330	Irritable bowel syndrome(IBS)	Bacteroides fragilis
331	Colorectal carcinoma	Veillonella
332	Inflammatory bowel disease(IBD)	Bacteroidetes
333	Obesity	Proteobacteria
334	Asthma	Veillonella
335	Bacterial Vaginosis	Streptococcus
336	Type 2 diabetes	Parabacteroides
337	Necrotizing Enterocolitis	Parabacteroides
338	Bacterial Vaginosis	Lachnospiraceae
339	Type 2 diabetes	Fusobacterium
340	COPD	Fusobacterium
341	Bacterial Vaginosis	Fusobacterium
342	Ileal Crohn's disease(CD)	Firmicutes
343	Type 2 diabetes	Eubacterium
344	Type 2 diabetes	Enterobacteriaceae
345	Necrotizing Enterocolitis	Bacteroides vulgatus
346	Type 2 diabetes	Bacteroides uniformis
347	Bacterial Vaginosis	Bacteroides uniformis
348	Colorectal carcinoma	Bacteroidaceae
349	Type 2 diabetes	Alistipes
350	Necrotizing Enterocolitis	Alistipes
351	Clostridium difficile infection(CDI)	Yersinia
352	Clostridium difficile infection(CDI)	Vibrio
353	Clostridium difficile infection(CDI)	Verrucomicrobia bacterium MS-F-88
354	Clostridium difficile infection(CDI)	Verrucomicrobia
355	Clostridium difficile infection(CDI)	Unidentified bacterium ZF3
356	Clostridium difficile infection(CDI)	Terrahaemophilus
357	Clostridium difficile infection(CDI)	Tenericutes
358	Clostridium difficile infection(CDI)	Swine manure pit bacterium PPC108
359	Clostridium difficile infection(CDI)	Swine fecal bacterium SD-Pec1
360	Clostridium difficile infection(CDI)	Swine fecal bacterium RF3E-Xyl1
361	Clostridium difficile infection(CDI)	Swine fecal bacterium FPC70
362	Clostridium difficile infection(CDI)	Swine fecal bacterium FPC67
363	Clostridium difficile infection(CDI)	Sutterella
364	Clostridium difficile infection(CDI)	Solobacterium
365	Clostridium difficile infection(CDI)	Shigella
366	Clostridium difficile infection(CDI)	Serratia
367	Clostridium difficile infection(CDI)	Segmented filamentous bacterium
368	Clostridium difficile infection(CDI)	Salmonella
369	Clostridium difficile infection(CDI)	Rumen bacterium R-9
370	Clostridium difficile infection(CDI)	Rumen bacterium R-7
371	Clostridium difficile infection(CDI)	Rumen bacterium 8/94-32
372	Clostridium difficile infection(CDI)	Pusillimonas
373	Clostridium difficile infection(CDI)	Peptostreptococcus
374	Clostridium difficile infection(CDI)	Pectobacterium
375	Clostridium difficile infection(CDI)	Pasteurella
376	Clostridium difficile infection(CDI)	Pantoea
377	Clostridium difficile infection(CDI)	Oscillospiraceae bacterium NML 061048
378	Clostridium difficile infection(CDI)	Oscillospira
379	Clostridium difficile infection(CDI)	Oscillibacter
380	Clostridium difficile infection(CDI)	Oligella
381	Clostridium difficile infection(CDI)	Mogibacterium
382	Clostridium difficile infection(CDI)	Mastodon intestinal bacterium AN-22-6
383	Clostridium difficile infection(CDI)	Mannheimia
384	Clostridium difficile infection(CDI)	Lactococcus
385	Clostridium difficile infection(CDI)	Lachnospiraceae bacterium A2
386	Clostridium difficile infection(CDI)	Lachnobacterium
387	Clostridium difficile infection(CDI)	Human intestinal firmicute CS26
388	Clostridium difficile infection(CDI)	Human intestinal firmicute CO4
389	Clostridium difficile infection(CDI)	Human intestinal firmicute CO35
390	Clostridium difficile infection(CDI)	Human intestinal firmicute CO2
391	Clostridium difficile infection(CDI)	Human intestinal firmicute CO19
392	Clostridium difficile infection(CDI)	Human intestinal firmicute CO13
393	Clostridium difficile infection(CDI)	Human intestinal firmicute CB47
394	Clostridium difficile infection(CDI)	Hafnia
395	Clostridium difficile infection(CDI)	Gram-negative bacterium cL10-2b-4
396	Clostridium difficile infection(CDI)	Firmicutes str. C29
397	Clostridium difficile infection(CDI)	Firmicutes bacterium EG14
398	Clostridium difficile infection(CDI)	Eubacterium tortuosum
399	Clostridium difficile infection(CDI)	Escherichia
400	Clostridium difficile infection(CDI)	Erysipelothrix
401	Clostridium difficile infection(CDI)	Erwinia
402	Clostridium difficile infection(CDI)	Enterobacter
403	Clostridium difficile infection(CDI)	Edwardsiella
404	Clostridium difficile infection(CDI)	Dysgonomonas
405	Clostridium difficile infection(CDI)	Dialister
406	Clostridium difficile infection(CDI)	Desulfotomaculum
407	Clostridium difficile infection(CDI)	Dehalobacterium
408	Clostridium difficile infection(CDI)	Cronobacter
409	Clostridium difficile infection(CDI)	Coprobacillus
410	Clostridium difficile infection(CDI)	Collinsella
411	Clostridium difficile infection(CDI)	Clostridium spiroforme
412	Clostridium difficile infection(CDI)	Clostridium ramosum
413	Clostridium difficile infection(CDI)	Clostridium innocuum
414	Clostridium difficile infection(CDI)	Clostridiales bacterium L2-14
415	Clostridium difficile infection(CDI)	Clostridiales bacterium AHT16
416	Clostridium difficile infection(CDI)	Clostridiales bacterium A2-162
417	Clostridium difficile infection(CDI)	Clostridiales bacterium 80/3
418	Clostridium difficile infection(CDI)	Clostridiaceae bacterium SK061
419	Clostridium difficile infection(CDI)	Clostridiaceae bacterium SH032
420	Clostridium difficile infection(CDI)	Clostridiaceae bacterium LEMV63
421	Clostridium difficile infection(CDI)	Clostridiaceae bacterium bSSV31
422	Clostridium difficile infection(CDI)	Clostridia bacterium TSW07CA7
423	Clostridium difficile infection(CDI)	Butyrate-producing bacterium T2-132
424	Clostridium difficile infection(CDI)	Butyrate-producing bacterium SSC/2
425	Clostridium difficile infection(CDI)	Butyrate-producing bacterium SS2/1
426	Clostridium difficile infection(CDI)	Butyrate-producing bacterium SR1/5
427	Clostridium difficile infection(CDI)	Butyrate-producing bacterium SR1/1
428	Clostridium difficile infection(CDI)	Butyrate-producing bacterium SM4/1
429	Clostridium difficile infection(CDI)	Butyrate-producing bacterium SL6/1/1
430	Clostridium difficile infection(CDI)	Butyrate-producing bacterium PH07BY04
431	Clostridium difficile infection(CDI)	Butyrate-producing bacterium PH07AY5
432	Clostridium difficile infection(CDI)	Butyrate-producing bacterium PH07AY3
433	Clostridium difficile infection(CDI)	Butyrate-producing bacterium Ph07AY02
434	Clostridium difficile infection(CDI)	Butyrate-producing bacterium PH05YB02
435	Clostridium difficile infection(CDI)	Butyrate-producing bacterium P607
436	Clostridium difficile infection(CDI)	Butyrate-producing bacterium M50/1
437	Clostridium difficile infection(CDI)	Butyrate-producing bacterium M21/2
438	Clostridium difficile infection(CDI)	Butyrate-producing bacterium M104/1
439	Clostridium difficile infection(CDI)	Butyrate-producing bacterium L2-50
440	Clostridium difficile infection(CDI)	Butyrate-producing bacterium L1-952
441	Clostridium difficile infection(CDI)	Butyrate-producing bacterium L1-810
442	Clostridium difficile infection(CDI)	Butyrate-producing bacterium ART55/1
443	Clostridium difficile infection(CDI)	Burkholderiales bacterium Smarlab 3302047
444	Clostridium difficile infection(CDI)	Brenneria
445	Clostridium difficile infection(CDI)	Bovine rumen bacterium JPR13
446	Clostridium difficile infection(CDI)	Bacteroides thetaiotaomicron
447	Clostridium difficile infection(CDI)	Bacteroides sp. CJ78
448	Clostridium difficile infection(CDI)	Bacteroidaceae bacterium Smarlab 3301643
449	Clostridium difficile infection(CDI)	Bacterium YE64
450	Clostridium difficile infection(CDI)	Bacterium YE62
451	Clostridium difficile infection(CDI)	Bacterium str. 31285
452	Clostridium difficile infection(CDI)	Bacterium 'New Zealand B'
453	Clostridium difficile infection(CDI)	Bacterium mpn-isolate group 5
454	Clostridium difficile infection(CDI)	Bacterium mpn-isolate group 27
455	Clostridium difficile infection(CDI)	Bacterium mpn-isolate group 24
456	Clostridium difficile infection(CDI)	Bacterium mpn-isolate group 22
457	Clostridium difficile infection(CDI)	Bacterium mpn-isolate group 19
458	Clostridium difficile infection(CDI)	Bacterium MB7-1
459	Clostridium difficile infection(CDI)	Bacterium ic1391
460	Clostridium difficile infection(CDI)	Bacterium ic1379
461	Clostridium difficile infection(CDI)	Bacterium ic1311
462	Clostridium difficile infection(CDI)	Bacterium ic1296
463	Clostridium difficile infection(CDI)	Bacterium ic1292
464	Clostridium difficile infection(CDI)	Bacterium ic1258
465	Clostridium difficile infection(CDI)	Bacterium ic1214
466	Clostridium difficile infection(CDI)	Bacterium G100VIII
467	Clostridium difficile infection(CDI)	Bacterium C15
468	Clostridium difficile infection(CDI)	Bacterium Ba2
469	Clostridium difficile infection(CDI)	Bacterium B4C2-5
470	Clostridium difficile infection(CDI)	Bacterium ASF500
471	Clostridium difficile infection(CDI)	Bacterium 08.96.4
472	Clostridium difficile infection(CDI)	Bacillus
473	Clostridium difficile infection(CDI)	Anaerotruncus
474	Clostridium difficile infection(CDI)	Anaerostipes
475	Clostridium difficile infection(CDI)	Anaerofilum
476	Clostridium difficile infection(CDI)	Akkermansia
477	Clostridium difficile infection(CDI)	Aggregatibacter
478	Clostridium difficile infection(CDI)	Actinobacillus
479	Clostridium difficile infection(CDI)	Acetonema
480	Recurrent wheeze	Helicobacter pylori
481	Clostridium difficile infection(CDI)	Citrobacter
482	Psoriasis	Prevotella
483	Type 1 diabetes	Prevotellaceae
484	Ileal Crohn's disease(CD)	Bacteroides
485	Crohn's disease(CD)	Veillonella
486	Bacterial Vaginosis	Veillonella
487	Type 2 diabetes	Streptococcus
488	COPD	Streptococcus
489	Colorectal carcinoma	Streptococcus
490	Periodontal	Lactobacillus
491	Crohn's disease(CD)	Lactobacillus
492	Clostridium difficile infection(CDI)	Klebsiella
493	Necrotizing Enterocolitis	Fusobacterium
494	Necrotizing Enterocolitis	Fusobacteria
495	COPD	Eubacterium
496	Necrotizing Enterocolitis	Bacteroides uniformis
497	Periodontal	Bacteroides
498	Bacterial Vaginosis	Bacteroides
499	Asthma	Bacteroides
500	Ileal Crohn's disease(CD)	Bacteroidaceae
501	Asthma	Bacteroidaceae
502	Atopic sensitisation	Helicobacter pylori
503	Irritable bowel syndrome(IBS)	Yersinia
504	Irritable bowel syndrome(IBS)	Vibrio
505	Irritable bowel syndrome(IBS)	Verrucomicrobia bacterium MS-F-88
506	Irritable bowel syndrome(IBS)	Verrucomicrobia
507	Irritable bowel syndrome(IBS)	Unidentified bacterium ZF3
508	Irritable bowel syndrome(IBS)	Terrahaemophilus
509	Irritable bowel syndrome(IBS)	Tenericutes
510	Irritable bowel syndrome(IBS)	Swine manure pit bacterium PPC108
511	Irritable bowel syndrome(IBS)	Swine fecal bacterium SD-Pec1
512	Irritable bowel syndrome(IBS)	Swine fecal bacterium RF3E-Xyl1
513	Irritable bowel syndrome(IBS)	Swine fecal bacterium FPC70
514	Irritable bowel syndrome(IBS)	Swine fecal bacterium FPC67
515	Irritable bowel syndrome(IBS)	Sutterella
516	Irritable bowel syndrome(IBS)	Solobacterium
517	Irritable bowel syndrome(IBS)	Shigella
518	Irritable bowel syndrome(IBS)	Serratia
519	Irritable bowel syndrome(IBS)	Segmented filamentous bacterium
520	Irritable bowel syndrome(IBS)	Salmonella
521	Irritable bowel syndrome(IBS)	Rumen bacterium R-9
522	Irritable bowel syndrome(IBS)	Rumen bacterium R-7
523	Irritable bowel syndrome(IBS)	Rumen bacterium 8/94-32
524	Irritable bowel syndrome(IBS)	Pusillimonas
525	Irritable bowel syndrome(IBS)	Peptostreptococcus
526	Irritable bowel syndrome(IBS)	Pectobacterium
527	Irritable bowel syndrome(IBS)	Pasteurella
528	Irritable bowel syndrome(IBS)	Pantoea
529	Irritable bowel syndrome(IBS)	Oscillospiraceae bacterium NML 061048
530	Irritable bowel syndrome(IBS)	Oscillospira
531	Irritable bowel syndrome(IBS)	Oscillibacter
532	Irritable bowel syndrome(IBS)	Oligella
533	Irritable bowel syndrome(IBS)	Mogibacterium
534	Irritable bowel syndrome(IBS)	Mastodon intestinal bacterium AN-22-6
535	Irritable bowel syndrome(IBS)	Mannheimia
536	Irritable bowel syndrome(IBS)	Lactococcus
537	Irritable bowel syndrome(IBS)	Lachnospiraceae bacterium A2
538	Irritable bowel syndrome(IBS)	Lachnobacterium
539	Irritable bowel syndrome(IBS)	Human intestinal firmicute CS26
540	Irritable bowel syndrome(IBS)	Human intestinal firmicute CO4
541	Irritable bowel syndrome(IBS)	Human intestinal firmicute CO35
542	Irritable bowel syndrome(IBS)	Human intestinal firmicute CO2
543	Irritable bowel syndrome(IBS)	Human intestinal firmicute CO19
544	Irritable bowel syndrome(IBS)	Human intestinal firmicute CO13
545	Irritable bowel syndrome(IBS)	Human intestinal firmicute CB47
546	Irritable bowel syndrome(IBS)	Hafnia
547	Irritable bowel syndrome(IBS)	Gram-negative bacterium cL10-2b-4
548	Irritable bowel syndrome(IBS)	Firmicutes str. C29
549	Irritable bowel syndrome(IBS)	Firmicutes bacterium EG14
550	Irritable bowel syndrome(IBS)	Eubacterium tortuosum
551	Irritable bowel syndrome(IBS)	Escherichia
552	Irritable bowel syndrome(IBS)	Erysipelothrix
553	Irritable bowel syndrome(IBS)	Erwinia
554	Irritable bowel syndrome(IBS)	Enterobacter
555	Irritable bowel syndrome(IBS)	Edwardsiella
556	Irritable bowel syndrome(IBS)	Dysgonomonas
557	Irritable bowel syndrome(IBS)	Dialister
558	Irritable bowel syndrome(IBS)	Desulfotomaculum
559	Irritable bowel syndrome(IBS)	Dehalobacterium
560	Irritable bowel syndrome(IBS)	Cronobacter
561	Irritable bowel syndrome(IBS)	Coprobacillus
562	Irritable bowel syndrome(IBS)	Collinsella
563	Irritable bowel syndrome(IBS)	Clostridium spiroforme
564	Irritable bowel syndrome(IBS)	Clostridium ramosum
565	Irritable bowel syndrome(IBS)	Clostridium innocuum
566	Irritable bowel syndrome(IBS)	Clostridiales bacterium L2-14
567	Irritable bowel syndrome(IBS)	Clostridiales bacterium AHT16
568	Irritable bowel syndrome(IBS)	Clostridiales bacterium A2-162
569	Irritable bowel syndrome(IBS)	Clostridiales bacterium 80/3
570	Irritable bowel syndrome(IBS)	Clostridiaceae bacterium SK061
571	Irritable bowel syndrome(IBS)	Clostridiaceae bacterium SH032
572	Irritable bowel syndrome(IBS)	Clostridiaceae bacterium LEMV63
573	Irritable bowel syndrome(IBS)	Clostridiaceae bacterium bSSV31
574	Irritable bowel syndrome(IBS)	Clostridia bacterium TSW07CA7
575	Irritable bowel syndrome(IBS)	Butyrate-producing bacterium T2-132
576	Irritable bowel syndrome(IBS)	Butyrate-producing bacterium SSC/2
577	Irritable bowel syndrome(IBS)	Butyrate-producing bacterium SS2/1
578	Irritable bowel syndrome(IBS)	Butyrate-producing bacterium SR1/5
579	Irritable bowel syndrome(IBS)	Butyrate-producing bacterium SR1/1
580	Irritable bowel syndrome(IBS)	Butyrate-producing bacterium SM4/1
581	Irritable bowel syndrome(IBS)	Butyrate-producing bacterium SL6/1/1
582	Irritable bowel syndrome(IBS)	Butyrate-producing bacterium PH07BY04
583	Irritable bowel syndrome(IBS)	Butyrate-producing bacterium PH07AY5
584	Irritable bowel syndrome(IBS)	Butyrate-producing bacterium PH07AY3
585	Irritable bowel syndrome(IBS)	Butyrate-producing bacterium Ph07AY02
586	Irritable bowel syndrome(IBS)	Butyrate-producing bacterium PH05YB02
587	Irritable bowel syndrome(IBS)	Butyrate-producing bacterium P607
588	Irritable bowel syndrome(IBS)	Butyrate-producing bacterium M50/1
589	Irritable bowel syndrome(IBS)	Butyrate-producing bacterium M21/2
590	Irritable bowel syndrome(IBS)	Butyrate-producing bacterium M104/1
591	Irritable bowel syndrome(IBS)	Butyrate-producing bacterium L2-50
592	Irritable bowel syndrome(IBS)	Butyrate-producing bacterium L1-952
593	Irritable bowel syndrome(IBS)	Butyrate-producing bacterium L1-810
594	Irritable bowel syndrome(IBS)	Butyrate-producing bacterium ART55/1
595	Irritable bowel syndrome(IBS)	Burkholderiales bacterium Smarlab 3302047
596	Irritable bowel syndrome(IBS)	Brenneria
597	Irritable bowel syndrome(IBS)	Bovine rumen bacterium JPR13
598	Irritable bowel syndrome(IBS)	Bacteroides thetaiotaomicron
599	Irritable bowel syndrome(IBS)	Bacteroides sp. CJ78
600	Irritable bowel syndrome(IBS)	Bacteroidaceae bacterium Smarlab 3301643
601	Irritable bowel syndrome(IBS)	Bacterium YE64
602	Irritable bowel syndrome(IBS)	Bacterium YE62
603	Irritable bowel syndrome(IBS)	Bacterium str. 31285
604	Irritable bowel syndrome(IBS)	Bacterium 'New Zealand B'
605	Irritable bowel syndrome(IBS)	Bacterium mpn-isolate group 5
606	Irritable bowel syndrome(IBS)	Bacterium mpn-isolate group 27
607	Irritable bowel syndrome(IBS)	Bacterium mpn-isolate group 24
608	Irritable bowel syndrome(IBS)	Bacterium mpn-isolate group 22
609	Irritable bowel syndrome(IBS)	Bacterium mpn-isolate group 19
610	Irritable bowel syndrome(IBS)	Bacterium MB7-1
611	Irritable bowel syndrome(IBS)	Bacterium ic1391
612	Irritable bowel syndrome(IBS)	Bacterium ic1379
613	Irritable bowel syndrome(IBS)	Bacterium ic1311
614	Irritable bowel syndrome(IBS)	Bacterium ic1296
615	Irritable bowel syndrome(IBS)	Bacterium ic1292
616	Irritable bowel syndrome(IBS)	Bacterium ic1258
617	Irritable bowel syndrome(IBS)	Bacterium ic1214
618	Irritable bowel syndrome(IBS)	Bacterium G100VIII
619	Irritable bowel syndrome(IBS)	Bacterium C15
620	Irritable bowel syndrome(IBS)	Bacterium Ba2
621	Irritable bowel syndrome(IBS)	Bacterium B4C2-5
622	Irritable bowel syndrome(IBS)	Bacterium ASF500
623	Irritable bowel syndrome(IBS)	Bacterium 08.96.4
624	Irritable bowel syndrome(IBS)	Bacillus
625	Irritable bowel syndrome(IBS)	Anaerotruncus
626	Irritable bowel syndrome(IBS)	Anaerostipes
627	Irritable bowel syndrome(IBS)	Anaerofilum
628	Irritable bowel syndrome(IBS)	Akkermansia
629	Irritable bowel syndrome(IBS)	Aggregatibacter
630	Irritable bowel syndrome(IBS)	Actinobacillus
631	Irritable bowel syndrome(IBS)	Acetonema
632	Gastro-oesophageal reflux	Clostridium difficile
633	Necrotizing Enterocolitis	Eubacteriaceae
634	Irritable bowel syndrome(IBS)	Porphyromonas
635	Ulcerative colitis	Bacteroidetes
636	Type 1 diabetes	Coxiellaceae
637	Ileal Crohn's disease(CD)	Veillonella
638	Bacterial Vaginosis	Parabacteroides
639	Bacterial Vaginosis	Alistipes
640	Asthma	Streptococcus
641	COPD	Parabacteroides
642	Colorectal carcinoma	Parabacteroides
643	Ileal Crohn's disease(CD)	Lactobacillus
644	Periodontal	Lachnospiraceae
645	Asthma	Fusobacterium
646	COPD	Fusobacteria
647	Colorectal carcinoma	Fusobacteria
648	Ileal Crohn's disease(CD)	Eubacterium
649	Colorectal carcinoma	Eubacterium
650	Necrotizing Enterocolitis	Clostridia
651	Bacterial Vaginosis	Clostridia
652	Irritable bowel syndrome(IBS)	Bifidobacterium
653	Colorectal carcinoma	Bacteroides uniformis
654	Clostridium difficile infection(CDI)	Bacteroides ovatus
655	Crohn's disease(CD)	Bacteroides
656	Crohn's disease(CD)	Bacteroidaceae
657	Bacterial Vaginosis	Bacteroidaceae
658	COPD	Alistipes
659	Colorectal carcinoma	Alistipes
660	COPD	Actinobacteria
661	Asthma	Actinobacteria
662	Allergic sensitization	Helicobacter pylori
663	Type 1 diabetes	Thiotrichaceae
664	Type 1 diabetes	Syntrophobacteraceae
665	Type 1 diabetes	Ruminococcus productus
666	Type 1 diabetes	Promicromonosporaceae
667	Type 1 diabetes	Polyangiaceae
668	Type 1 diabetes	Peptostreptococcaceae
669	Type 1 diabetes	Paenibacillaceae
670	Type 1 diabetes	Nitrospiraceae
671	Type 1 diabetes	Desulfovibrionaceae
672	Type 1 diabetes	Desulfobacteraceae
673	Type 1 diabetes	Clostridium cocleatum
674	Type 1 diabetes	Clostridiaceae
675	Type 1 diabetes	Cellulomonadaceae
676	Type 1 diabetes	Bifidobacterium catenulatum
677	Type 1 diabetes	Bacillaceae
678	Type 1 diabetes	Anaerovorax
679	Type 1 diabetes	Alteromonadaceae
680	Type 1 diabetes	Aeromonadaceae
681	Type 1 diabetes	Acidobacteriaceae
682	Bacterial Vaginosis	Subdoligranulum
683	Bacterial Vaginosis	Roseburia
684	Bacterial Vaginosis	Phascolarctobacterium
685	Bacterial Vaginosis	Odoribacter
686	Bacterial Vaginosis	Faecalibacterium
687	Bacterial Vaginosis	Eubacterium rectale
688	Bacterial Vaginosis	Eubacterium eligens
689	Inflammatory bowel disease(IBD)	Firmicutes
690	Psoriasis	Lachnospiraceae
691	Whipple's disease	Helicobacter pylori
692	New-onset untreated rheumatoid arthrits	Helicobacter pylori
693	Kidney stones	Helicobacter pylori
694	Liver cirrhosis	Betaproteobacteria
695	Allergy	Clostridium difficile
696	Allergic asthma	Clostridium difficile
697	Guttate psoriasis	Helicobacter pylori
698	Infectious colitis	Helicobacter pylori
699	Clostridium difficile infection(CDI)	Shuttleworthia
700	Clostridium difficile infection(CDI)	Bacteroides fragilis
701	Necrotizing Enterocolitis	Subdoligranulum
702	Irritable bowel syndrome(IBS)	Shuttleworthia
703	Necrotizing Enterocolitis	Roseburia
704	Necrotizing Enterocolitis	Phascolarctobacterium
705	Necrotizing Enterocolitis	Odoribacter
706	Necrotizing Enterocolitis	Faecalibacterium
707	Necrotizing Enterocolitis	Eubacterium rectale
708	Necrotizing Enterocolitis	Eubacterium eligens
709	Colorectal carcinoma	Actinobacteria
710	Psoriasis	Veillonella
711	Guttate psoriasis	Clostridium difficile
712	Type 2 diabetes	Subdoligranulum
713	Type 2 diabetes	Roseburia
714	Type 2 diabetes	Phascolarctobacterium
715	Type 2 diabetes	Odoribacter
716	Type 2 diabetes	Faecalibacterium
717	Type 2 diabetes	Eubacterium rectale
718	Type 2 diabetes	Eubacterium eligens
719	Type 1 diabetes	Collinsella aerofaciens
720	Type 1 diabetes	Betaproteobacteria
721	Bacterial Vaginosis	Eubacterium
722	Clostridium difficile infection(CDI)	Streptococcaceae
723	Clostridium difficile infection(CDI)	Ruminococcus
724	Clostridium difficile infection(CDI)	Pasteurellaceae
725	Clostridium difficile infection(CDI)	Haemophilus parainfluenzae
726	Bacterial Vaginosis	Faecalibacterium prausnitzii
727	Clostridium difficile infection(CDI)	Dorea
728	Clostridium difficile infection(CDI)	Coprococcus
729	Periodontal	Veillonella
730	Type 2 diabetes	Porphyromonadaceae
731	Psoriasis	Lactobacillus
732	Psoriasis	Haemophilus
733	Crohn's disease(CD)	Haemophilus
734	Ileal Crohn's disease(CD)	Fusobacterium
735	Periodontal	Fusobacteria
736	Crohn's disease(CD)	Fusobacteria
737	Periodontal	Eubacterium
738	Crohn's disease(CD)	Eubacterium
739	Asthma	Eubacterium
740	Type 2 diabetes	Bacteroides vulgatus
741	Periodontal	Bacteroides uniformis
742	COPD	Bacteroides uniformis
743	Periodontal	Bacteroidaceae
744	Colon cancer	Helicobacter pylori
745	Gastric and duodenal ulcer	Clostridium difficile
746	Atopy	Helicobacter pylori
747	Type 1 diabetes	Verrucomicrobiaceae
748	Ulcerative colitis	Firmicutes
749	Type 2 diabetes	Megasphaera
750	Type 1 diabetes	Clostridium leptum
751	Clostridium difficile infection(CDI)	Porphyromonas
752	Periodontal	Subdoligranulum
753	Periodontal	Roseburia
754	Periodontal	Phascolarctobacterium
755	Periodontal	Odoribacter
756	Periodontal	Faecalibacterium
757	Periodontal	Eubacterium rectale
758	Periodontal	Eubacterium eligens
759	Necrotizing Enterocolitis	Ruminococcaceae
760	Necrotizing Enterocolitis	Rikenellaceae
761	Liver cirrhosis	Clostridiales
762	Type 1 diabetes	Clostridiales
763	Ileal Crohn's disease(CD)	Enterobacteriaceae
764	COPD	Subdoligranulum
765	Colorectal carcinoma	Subdoligranulum
766	Ileal Crohn's disease(CD)	Streptococcus
767	Crohn's disease(CD)	Streptococcus
768	Liver cirrhosis	Staphylococcus
769	COPD	Roseburia
770	Colorectal carcinoma	Roseburia
771	Ileal Crohn's disease(CD)	Porphyromonadaceae
772	COPD	Porphyromonadaceae
773	Colorectal carcinoma	Porphyromonadaceae
774	COPD	Phascolarctobacterium
775	Colorectal carcinoma	Phascolarctobacterium
776	Periodontal	Parabacteroides
777	Ileal Crohn's disease(CD)	Parabacteroides
778	Crohn's disease(CD)	Parabacteroides
779	Asthma	Parabacteroides
780	COPD	Odoribacter
781	Colorectal carcinoma	Odoribacter
782	Crohn's disease(CD)	Fusobacterium
783	Ileal Crohn's disease(CD)	Fusobacteria
784	Clostridium difficile infection(CDI)	Faecalibacterium prausnitzii
785	COPD	Faecalibacterium
786	Colorectal carcinoma	Faecalibacterium
787	COPD	Eubacterium rectale
788	Colorectal carcinoma	Eubacterium rectale
789	COPD	Eubacterium eligens
790	Colorectal carcinoma	Eubacterium eligens
791	COPD	Enterobacteriaceae
792	Asthma	Enterobacteriaceae
793	Necrotizing Enterocolitis	Clostridium coccoides
794	Clostridium difficile infection(CDI)	Clostridium coccoides
795	COPD	Clostridium
796	Clostridium difficile infection(CDI)	Clostridium
797	COPD	Clostridia
798	Clostridium difficile infection(CDI)	Bifidobacterium
799	Colorectal carcinoma	Bacteroides vulgatus
800	Periodontal	Alistipes
801	Ileal Crohn's disease(CD)	Alistipes
802	Crohn's disease(CD)	Alistipes
803	Asthma	Alistipes
804	Ulcerative colitis	Lachnospiraceae
805	Kidney stones	Clostridium difficile
806	New-onset untreated rheumatoid arthrits	Clostridium difficile
807	Whipple's disease	Clostridium difficile
808	Infectious colitis	Clostridium difficile
809	Inflammatory bowel disease(IBD)	Veillonella
810	Constipation Irritable bowel syndrome(IBS)	Helicobacter pylori
811	Constipation Irritable bowel syndrome(IBS)	Clostridium difficile
812	Atopy	Clostridium difficile
813	Inflammatory bowel disease(IBD)	Prevotella
814	Colon cancer	Clostridium difficile
815	Bacterial Vaginosis	Bacilli
816	Necrotizing Enterocolitis	Shuttleworthia
817	Ileal Crohn's disease(CD)	Subdoligranulum
818	Ileal Crohn's disease(CD)	Roseburia
819	Ileal Crohn's disease(CD)	Phascolarctobacterium
820	Ileal Crohn's disease(CD)	Odoribacter
821	Ileal Crohn's disease(CD)	Faecalibacterium
822	Ileal Crohn's disease(CD)	Eubacterium rectale
823	Ileal Crohn's disease(CD)	Eubacterium eligens
824	Ileal Crohn's disease(CD)	Eubacteriaceae
825	Crohn's disease(CD)	Subdoligranulum
826	Crohn's disease(CD)	Roseburia
827	Crohn's disease(CD)	Phascolarctobacterium
828	Crohn's disease(CD)	Odoribacter
829	Crohn's disease(CD)	Faecalibacterium
830	Crohn's disease(CD)	Eubacterium rectale
831	Crohn's disease(CD)	Eubacterium eligens
832	Colorectal carcinoma	Enterobacteriaceae
833	Type 2 diabetes	Streptococcaceae
834	Type 2 diabetes	Ruminococcus
835	Type 2 diabetes	Pasteurellaceae
836	Type 2 diabetes	Haemophilus parainfluenzae
837	Type 2 diabetes	Dorea
838	Type 2 diabetes	Coprococcus
839	Necrotizing Enterocolitis	Streptococcaceae
840	Necrotizing Enterocolitis	Ruminococcus
841	Necrotizing Enterocolitis	Pasteurellaceae
842	Necrotizing Enterocolitis	Haemophilus parainfluenzae
843	Necrotizing Enterocolitis	Dorea
844	Necrotizing Enterocolitis	Coprococcus
845	Type 2 diabetes	Shuttleworthia
846	Ileal Crohn's disease(CD)	Actinobacteria
847	Crohn's disease(CD)	Clostridium
848	Irritable bowel syndrome(IBS)	Staphylococcus
849	Asthma	Porphyromonadaceae
850	Inflammatory bowel disease(IBD)	Haemophilus
851	Asthma	Fusobacteria
852	Periodontal	Firmicutes
853	Necrotizing Enterocolitis	Faecalibacterium prausnitzii
854	Bacterial Vaginosis	Enterobacteriaceae
855	COPD	Clostridium coccoides
856	Necrotizing Enterocolitis	Clostridium
857	Colorectal carcinoma	Clostridium
858	COPD	Bacteroides vulgatus
859	Bacterial Vaginosis	Bacteroides vulgatus
860	Asthma	Bacteroides uniformis
861	Necrotizing Enterocolitis	Bacteroides ovatus
862	Bacterial Vaginosis	Bacteroides ovatus
863	Psoriasis	Bacteroidaceae
864	Inflammatory bowel disease(IBD)	Bacteroidaceae
865	Clostridium difficile infection(CDI)	Bacilli
866	Crohn's disease(CD)	Actinobacteria
867	Rheumatoid arthrits	Proteobacteria
868	Necrotizing Enterocolitis	Yersinia
869	Necrotizing Enterocolitis	Vibrio
870	Necrotizing Enterocolitis	Verrucomicrobia bacterium MS-F-88
871	Necrotizing Enterocolitis	Verrucomicrobia
872	Necrotizing Enterocolitis	Unidentified bacterium ZF3
873	Necrotizing Enterocolitis	Terrahaemophilus
874	Necrotizing Enterocolitis	Tenericutes
875	Necrotizing Enterocolitis	Swine manure pit bacterium PPC108
876	Necrotizing Enterocolitis	Swine fecal bacterium SD-Pec1
877	Necrotizing Enterocolitis	Swine fecal bacterium RF3E-Xyl1
878	Necrotizing Enterocolitis	Swine fecal bacterium FPC70
879	Necrotizing Enterocolitis	Swine fecal bacterium FPC67
880	Necrotizing Enterocolitis	Sutterella
881	Necrotizing Enterocolitis	Solobacterium
882	Necrotizing Enterocolitis	Shigella
883	Necrotizing Enterocolitis	Serratia
884	Necrotizing Enterocolitis	Segmented filamentous bacterium
885	Necrotizing Enterocolitis	Salmonella
886	Necrotizing Enterocolitis	Rumen bacterium R-9
887	Necrotizing Enterocolitis	Rumen bacterium R-7
888	Necrotizing Enterocolitis	Rumen bacterium 8/94-32
889	Necrotizing Enterocolitis	Pusillimonas
890	Necrotizing Enterocolitis	Peptostreptococcus
891	Necrotizing Enterocolitis	Pectobacterium
892	Necrotizing Enterocolitis	Pasteurella
893	Necrotizing Enterocolitis	Pantoea
894	Necrotizing Enterocolitis	Oscillospiraceae bacterium NML 061048
895	Necrotizing Enterocolitis	Oscillospira
896	Necrotizing Enterocolitis	Oscillibacter
897	Necrotizing Enterocolitis	Oligella
898	Necrotizing Enterocolitis	Mogibacterium
899	Necrotizing Enterocolitis	Mastodon intestinal bacterium AN-22-6
900	Necrotizing Enterocolitis	Mannheimia
901	Necrotizing Enterocolitis	Lactococcus
902	Necrotizing Enterocolitis	Lachnospiraceae bacterium A2
903	Necrotizing Enterocolitis	Lachnobacterium
904	Necrotizing Enterocolitis	Human intestinal firmicute CS26
905	Necrotizing Enterocolitis	Human intestinal firmicute CO4
906	Necrotizing Enterocolitis	Human intestinal firmicute CO35
907	Necrotizing Enterocolitis	Human intestinal firmicute CO2
908	Necrotizing Enterocolitis	Human intestinal firmicute CO19
909	Necrotizing Enterocolitis	Human intestinal firmicute CO13
910	Necrotizing Enterocolitis	Human intestinal firmicute CB47
911	Necrotizing Enterocolitis	Hafnia
912	Necrotizing Enterocolitis	Gram-negative bacterium cL10-2b-4
913	Necrotizing Enterocolitis	Firmicutes str. C29
914	Necrotizing Enterocolitis	Firmicutes bacterium EG14
915	Necrotizing Enterocolitis	Eubacterium tortuosum
916	Necrotizing Enterocolitis	Escherichia
917	Necrotizing Enterocolitis	Erysipelothrix
918	Necrotizing Enterocolitis	Erwinia
919	Necrotizing Enterocolitis	Enterobacter
920	Necrotizing Enterocolitis	Edwardsiella
921	Necrotizing Enterocolitis	Dysgonomonas
922	Necrotizing Enterocolitis	Dialister
923	Necrotizing Enterocolitis	Desulfotomaculum
924	Necrotizing Enterocolitis	Dehalobacterium
925	Necrotizing Enterocolitis	Cronobacter
926	Necrotizing Enterocolitis	Coprobacillus
927	Necrotizing Enterocolitis	Collinsella
928	Necrotizing Enterocolitis	Clostridium spiroforme
929	Necrotizing Enterocolitis	Clostridium ramosum
930	Necrotizing Enterocolitis	Clostridium innocuum
931	Necrotizing Enterocolitis	Clostridiales bacterium L2-14
932	Necrotizing Enterocolitis	Clostridiales bacterium AHT16
933	Necrotizing Enterocolitis	Clostridiales bacterium A2-162
934	Necrotizing Enterocolitis	Clostridiales bacterium 80/3
935	Necrotizing Enterocolitis	Clostridiaceae bacterium SK061
936	Necrotizing Enterocolitis	Clostridiaceae bacterium SH032
937	Necrotizing Enterocolitis	Clostridiaceae bacterium LEMV63
938	Necrotizing Enterocolitis	Clostridiaceae bacterium bSSV31
939	Necrotizing Enterocolitis	Clostridia bacterium TSW07CA7
940	Necrotizing Enterocolitis	Butyrate-producing bacterium T2-132
941	Necrotizing Enterocolitis	Butyrate-producing bacterium SSC/2
942	Necrotizing Enterocolitis	Butyrate-producing bacterium SS2/1
943	Necrotizing Enterocolitis	Butyrate-producing bacterium SR1/5
944	Necrotizing Enterocolitis	Butyrate-producing bacterium SR1/1
945	Necrotizing Enterocolitis	Butyrate-producing bacterium SM4/1
946	Necrotizing Enterocolitis	Butyrate-producing bacterium SL6/1/1
947	Necrotizing Enterocolitis	Butyrate-producing bacterium PH07BY04
948	Necrotizing Enterocolitis	Butyrate-producing bacterium PH07AY5
949	Necrotizing Enterocolitis	Butyrate-producing bacterium PH07AY3
950	Necrotizing Enterocolitis	Butyrate-producing bacterium Ph07AY02
951	Necrotizing Enterocolitis	Butyrate-producing bacterium PH05YB02
952	Necrotizing Enterocolitis	Butyrate-producing bacterium P607
953	Necrotizing Enterocolitis	Butyrate-producing bacterium M50/1
954	Necrotizing Enterocolitis	Butyrate-producing bacterium M21/2
955	Necrotizing Enterocolitis	Butyrate-producing bacterium M104/1
956	Necrotizing Enterocolitis	Butyrate-producing bacterium L2-50
957	Necrotizing Enterocolitis	Butyrate-producing bacterium L1-952
958	Necrotizing Enterocolitis	Butyrate-producing bacterium L1-810
959	Necrotizing Enterocolitis	Butyrate-producing bacterium ART55/1
960	Necrotizing Enterocolitis	Burkholderiales bacterium Smarlab 3302047
961	Necrotizing Enterocolitis	Brenneria
962	Necrotizing Enterocolitis	Bovine rumen bacterium JPR13
963	Necrotizing Enterocolitis	Bacteroides thetaiotaomicron
964	Necrotizing Enterocolitis	Bacteroides sp. CJ78
965	Necrotizing Enterocolitis	Bacteroidaceae bacterium Smarlab 3301643
966	Necrotizing Enterocolitis	Bacterium YE64
967	Necrotizing Enterocolitis	Bacterium YE62
968	Necrotizing Enterocolitis	Bacterium str. 31285
969	Necrotizing Enterocolitis	Bacterium 'New Zealand B'
970	Necrotizing Enterocolitis	Bacterium mpn-isolate group 5
971	Necrotizing Enterocolitis	Bacterium mpn-isolate group 27
972	Necrotizing Enterocolitis	Bacterium mpn-isolate group 24
973	Necrotizing Enterocolitis	Bacterium mpn-isolate group 22
974	Necrotizing Enterocolitis	Bacterium mpn-isolate group 19
975	Necrotizing Enterocolitis	Bacterium MB7-1
976	Necrotizing Enterocolitis	Bacterium ic1391
977	Necrotizing Enterocolitis	Bacterium ic1379
978	Necrotizing Enterocolitis	Bacterium ic1311
979	Necrotizing Enterocolitis	Bacterium ic1296
980	Necrotizing Enterocolitis	Bacterium ic1292
981	Necrotizing Enterocolitis	Bacterium ic1258
982	Necrotizing Enterocolitis	Bacterium ic1214
983	Necrotizing Enterocolitis	Bacterium G100VIII
984	Necrotizing Enterocolitis	Bacterium C15
985	Necrotizing Enterocolitis	Bacterium Ba2
986	Necrotizing Enterocolitis	Bacterium B4C2-5
987	Necrotizing Enterocolitis	Bacterium ASF500
988	Necrotizing Enterocolitis	Bacterium 08.96.4
989	Necrotizing Enterocolitis	Bacillus
990	Necrotizing Enterocolitis	Anaerotruncus
991	Necrotizing Enterocolitis	Anaerostipes
992	Necrotizing Enterocolitis	Anaerofilum
993	Necrotizing Enterocolitis	Akkermansia
994	Necrotizing Enterocolitis	Aggregatibacter
995	Necrotizing Enterocolitis	Actinobacillus
996	Necrotizing Enterocolitis	Acetonema
997	Ulcerative colitis	Prevotella
998	Ileal Crohn's disease(CD)	Bifidobacterium
999	Type 2 diabetes	Veillonellaceae
1000	Type 2 diabetes	Fusobacteriaceae
1001	Type 1 diabetes	Enterococcus
1002	Crohn's disease(CD)	Bacteroides fragilis
1003	Bacterial Vaginosis	Citrobacter
1004	Rheumatoid arthrits	Bacteroidetes
1005	Colorectal carcinoma	Klebsiella
1006	Psoriasis	Bacteroides
1007	Psoriasis	Klebsiella
1008	Psoriasis	Enterobacteriaceae
1009	Obesity	Prevotella
1010	Ileal Crohn's disease(CD)	Clostridia
1011	Liver cirrhosis	Clostridium leptum
1012	Asthma	Subdoligranulum
1013	COPD	Streptococcaceae
1014	Colorectal carcinoma	Shuttleworthia
1015	COPD	Ruminococcus
1016	Type 2 diabetes	Ruminococcaceae
1017	Colorectal carcinoma	Ruminococcaceae
1018	Asthma	Roseburia
1019	Type 2 diabetes	Rikenellaceae
1020	Colorectal carcinoma	Rikenellaceae
1021	Colorectal carcinoma	Porphyromonas
1022	Asthma	Phascolarctobacterium
1023	COPD	Pasteurellaceae
1024	Psoriasis	Parabacteroides
1025	Asthma	Odoribacter
1026	Obesity	Lactobacillus
1027	Inflammatory bowel disease(IBD)	Lactobacillus
1028	Type 2 diabetes	Klebsiella
1029	Bacterial Vaginosis	Klebsiella
1030	COPD	Haemophilus parainfluenzae
1031	Clostridium difficile infection(CDI)	Gammaproteobacteria
1032	Psoriasis	Fusobacterium
1033	Psoriasis	Fusobacteria
1034	Ileal Crohn's disease(CD)	Faecalibacterium prausnitzii
1035	COPD	Faecalibacterium prausnitzii
1036	Colorectal carcinoma	Faecalibacterium prausnitzii
1037	Asthma	Faecalibacterium
1038	Asthma	Eubacterium rectale
1039	Asthma	Eubacterium eligens
1040	Type 2 diabetes	Eubacteriaceae
1041	COPD	Eubacteriaceae
1042	Colorectal carcinoma	Eubacteriaceae
1043	COPD	Dorea
1044	COPD	Coprococcus
1045	Crohn's disease(CD)	Clostridium coccoides
1046	Asthma	Clostridium coccoides
1047	Asthma	Clostridia
1048	Type 2 diabetes	Citrobacter
1049	Psoriasis	Citrobacter
1050	Colorectal carcinoma	Citrobacter
1051	Asthma	Bacteroides vulgatus
1052	Type 2 diabetes	Bacteroides ovatus
1053	Colorectal carcinoma	Bacteroides ovatus
1054	COPD	Bacilli
1055	Psoriasis	Alistipes
1056	Ulcerative colitis	Veillonella
1057	Inflammatory bowel disease(IBD)	Bacteroides
1058	Eczema	Helicobacter pylori
1059	Bacterial Vaginosis	Yersinia
1060	Bacterial Vaginosis	Vibrio
1061	Bacterial Vaginosis	Verrucomicrobia bacterium MS-F-88
1062	Bacterial Vaginosis	Verrucomicrobia
1063	Bacterial Vaginosis	Unidentified bacterium ZF3
1064	Bacterial Vaginosis	Terrahaemophilus
1065	Bacterial Vaginosis	Tenericutes
1066	Bacterial Vaginosis	Swine manure pit bacterium PPC108
1067	Bacterial Vaginosis	Swine fecal bacterium SD-Pec1
1068	Bacterial Vaginosis	Swine fecal bacterium RF3E-Xyl1
1069	Bacterial Vaginosis	Swine fecal bacterium FPC70
1070	Bacterial Vaginosis	Swine fecal bacterium FPC67
1071	Bacterial Vaginosis	Sutterella
1072	Bacterial Vaginosis	Solobacterium
1073	Bacterial Vaginosis	Shigella
1074	Bacterial Vaginosis	Serratia
1075	Bacterial Vaginosis	Segmented filamentous bacterium
1076	Bacterial Vaginosis	Salmonella
1077	Bacterial Vaginosis	Rumen bacterium R-9
1078	Bacterial Vaginosis	Rumen bacterium R-7
1079	Bacterial Vaginosis	Rumen bacterium 8/94-32
1080	Bacterial Vaginosis	Pusillimonas
1081	Bacterial Vaginosis	Peptostreptococcus
1082	Bacterial Vaginosis	Pectobacterium
1083	Bacterial Vaginosis	Pasteurella
1084	Bacterial Vaginosis	Pantoea
1085	Bacterial Vaginosis	Oscillospiraceae bacterium NML 061048
1086	Bacterial Vaginosis	Oscillospira
1087	Bacterial Vaginosis	Oscillibacter
1088	Bacterial Vaginosis	Oligella
1089	Bacterial Vaginosis	Mogibacterium
1090	Bacterial Vaginosis	Mastodon intestinal bacterium AN-22-6
1091	Bacterial Vaginosis	Mannheimia
1092	Bacterial Vaginosis	Lactococcus
1093	Bacterial Vaginosis	Lachnospiraceae bacterium A2
1094	Bacterial Vaginosis	Lachnobacterium
1095	Bacterial Vaginosis	Human intestinal firmicute CS26
1096	Bacterial Vaginosis	Human intestinal firmicute CO4
1097	Bacterial Vaginosis	Human intestinal firmicute CO35
1098	Bacterial Vaginosis	Human intestinal firmicute CO2
1099	Bacterial Vaginosis	Human intestinal firmicute CO19
1100	Bacterial Vaginosis	Human intestinal firmicute CO13
1101	Bacterial Vaginosis	Human intestinal firmicute CB47
1102	Bacterial Vaginosis	Hafnia
1103	Bacterial Vaginosis	Gram-negative bacterium cL10-2b-4
1104	Bacterial Vaginosis	Firmicutes str. C29
1105	Bacterial Vaginosis	Firmicutes bacterium EG14
1106	Bacterial Vaginosis	Eubacterium tortuosum
1107	Bacterial Vaginosis	Escherichia
1108	Bacterial Vaginosis	Erysipelothrix
1109	Bacterial Vaginosis	Erwinia
1110	Bacterial Vaginosis	Enterobacter
1111	Bacterial Vaginosis	Edwardsiella
1112	Bacterial Vaginosis	Dysgonomonas
1113	Bacterial Vaginosis	Dialister
1114	Bacterial Vaginosis	Desulfotomaculum
1115	Bacterial Vaginosis	Dehalobacterium
1116	Bacterial Vaginosis	Cronobacter
1117	Bacterial Vaginosis	Coprobacillus
1118	Bacterial Vaginosis	Collinsella
1119	Bacterial Vaginosis	Clostridium spiroforme
1120	Bacterial Vaginosis	Clostridium ramosum
1121	Bacterial Vaginosis	Clostridium innocuum
1122	Bacterial Vaginosis	Clostridiales bacterium L2-14
1123	Bacterial Vaginosis	Clostridiales bacterium AHT16
1124	Bacterial Vaginosis	Clostridiales bacterium A2-162
1125	Bacterial Vaginosis	Clostridiales bacterium 80/3
1126	Bacterial Vaginosis	Clostridiaceae bacterium SK061
1127	Bacterial Vaginosis	Clostridiaceae bacterium SH032
1128	Bacterial Vaginosis	Clostridiaceae bacterium LEMV63
1129	Bacterial Vaginosis	Clostridiaceae bacterium bSSV31
1130	Bacterial Vaginosis	Clostridia bacterium TSW07CA7
1131	Bacterial Vaginosis	Butyrate-producing bacterium T2-132
1132	Bacterial Vaginosis	Butyrate-producing bacterium SSC/2
1133	Bacterial Vaginosis	Butyrate-producing bacterium SS2/1
1134	Bacterial Vaginosis	Butyrate-producing bacterium SR1/5
1135	Bacterial Vaginosis	Butyrate-producing bacterium SR1/1
1136	Bacterial Vaginosis	Butyrate-producing bacterium SM4/1
1137	Bacterial Vaginosis	Butyrate-producing bacterium SL6/1/1
1138	Bacterial Vaginosis	Butyrate-producing bacterium PH07BY04
1139	Bacterial Vaginosis	Butyrate-producing bacterium PH07AY5
1140	Bacterial Vaginosis	Butyrate-producing bacterium PH07AY3
1141	Bacterial Vaginosis	Butyrate-producing bacterium Ph07AY02
1142	Bacterial Vaginosis	Butyrate-producing bacterium PH05YB02
1143	Bacterial Vaginosis	Butyrate-producing bacterium P607
1144	Bacterial Vaginosis	Butyrate-producing bacterium M50/1
1145	Bacterial Vaginosis	Butyrate-producing bacterium M21/2
1146	Bacterial Vaginosis	Butyrate-producing bacterium M104/1
1147	Bacterial Vaginosis	Butyrate-producing bacterium L2-50
1148	Bacterial Vaginosis	Butyrate-producing bacterium L1-952
1149	Bacterial Vaginosis	Butyrate-producing bacterium L1-810
1150	Bacterial Vaginosis	Butyrate-producing bacterium ART55/1
1151	Bacterial Vaginosis	Burkholderiales bacterium Smarlab 3302047
1152	Bacterial Vaginosis	Brenneria
1153	Bacterial Vaginosis	Bovine rumen bacterium JPR13
1154	Bacterial Vaginosis	Bacteroides thetaiotaomicron
1155	Bacterial Vaginosis	Bacteroides sp. CJ78
1156	Bacterial Vaginosis	Bacteroidaceae bacterium Smarlab 3301643
1157	Bacterial Vaginosis	Bacterium YE64
1158	Bacterial Vaginosis	Bacterium YE62
1159	Bacterial Vaginosis	Bacterium str. 31285
1160	Bacterial Vaginosis	Bacterium 'New Zealand B'
1161	Bacterial Vaginosis	Bacterium mpn-isolate group 5
1162	Bacterial Vaginosis	Bacterium mpn-isolate group 27
1163	Bacterial Vaginosis	Bacterium mpn-isolate group 24
1164	Bacterial Vaginosis	Bacterium mpn-isolate group 22
1165	Bacterial Vaginosis	Bacterium mpn-isolate group 19
1166	Bacterial Vaginosis	Bacterium MB7-1
1167	Bacterial Vaginosis	Bacterium ic1391
1168	Bacterial Vaginosis	Bacterium ic1379
1169	Bacterial Vaginosis	Bacterium ic1311
1170	Bacterial Vaginosis	Bacterium ic1296
1171	Bacterial Vaginosis	Bacterium ic1292
1172	Bacterial Vaginosis	Bacterium ic1258
1173	Bacterial Vaginosis	Bacterium ic1214
1174	Bacterial Vaginosis	Bacterium G100VIII
1175	Bacterial Vaginosis	Bacterium C15
1176	Bacterial Vaginosis	Bacterium Ba2
1177	Bacterial Vaginosis	Bacterium B4C2-5
1178	Bacterial Vaginosis	Bacterium ASF500
1179	Bacterial Vaginosis	Bacterium 08.96.4
1180	Bacterial Vaginosis	Bacillus
1181	Bacterial Vaginosis	Anaerotruncus
1182	Bacterial Vaginosis	Anaerostipes
1183	Bacterial Vaginosis	Anaerofilum
1184	Bacterial Vaginosis	Akkermansia
1185	Bacterial Vaginosis	Aggregatibacter
1186	Bacterial Vaginosis	Actinobacillus
1187	Bacterial Vaginosis	Acetonema
1188	Ileal Crohn's disease(CD)	Yersinia
1189	Ileal Crohn's disease(CD)	Vibrio
1190	Ileal Crohn's disease(CD)	Verrucomicrobia bacterium MS-F-88
1191	Ileal Crohn's disease(CD)	Verrucomicrobia
1192	Ileal Crohn's disease(CD)	Unidentified bacterium ZF3
1193	Ileal Crohn's disease(CD)	Terrahaemophilus
1194	Ileal Crohn's disease(CD)	Tenericutes
1195	Ileal Crohn's disease(CD)	Swine manure pit bacterium PPC108
1196	Ileal Crohn's disease(CD)	Swine fecal bacterium SD-Pec1
1197	Ileal Crohn's disease(CD)	Swine fecal bacterium RF3E-Xyl1
1198	Ileal Crohn's disease(CD)	Swine fecal bacterium FPC70
1199	Ileal Crohn's disease(CD)	Swine fecal bacterium FPC67
1200	Ileal Crohn's disease(CD)	Sutterella
1201	Ileal Crohn's disease(CD)	Solobacterium
1202	Ileal Crohn's disease(CD)	Shigella
1203	Ileal Crohn's disease(CD)	Serratia
1204	Ileal Crohn's disease(CD)	Segmented filamentous bacterium
1205	Ileal Crohn's disease(CD)	Salmonella
1206	Ileal Crohn's disease(CD)	Rumen bacterium R-9
1207	Ileal Crohn's disease(CD)	Rumen bacterium R-7
1208	Ileal Crohn's disease(CD)	Rumen bacterium 8/94-32
1209	Ileal Crohn's disease(CD)	Pusillimonas
1210	Ileal Crohn's disease(CD)	Peptostreptococcus
1211	Ileal Crohn's disease(CD)	Pectobacterium
1212	Ileal Crohn's disease(CD)	Pasteurella
1213	Ileal Crohn's disease(CD)	Pantoea
1214	Ileal Crohn's disease(CD)	Oscillospiraceae bacterium NML 061048
1215	Ileal Crohn's disease(CD)	Oscillospira
1216	Ileal Crohn's disease(CD)	Oscillibacter
1217	Ileal Crohn's disease(CD)	Oligella
1218	Ileal Crohn's disease(CD)	Mogibacterium
1219	Ileal Crohn's disease(CD)	Mastodon intestinal bacterium AN-22-6
1220	Ileal Crohn's disease(CD)	Mannheimia
1221	Ileal Crohn's disease(CD)	Lactococcus
1222	Ileal Crohn's disease(CD)	Lachnospiraceae bacterium A2
1223	Ileal Crohn's disease(CD)	Lachnobacterium
1224	Ileal Crohn's disease(CD)	Human intestinal firmicute CS26
1225	Ileal Crohn's disease(CD)	Human intestinal firmicute CO4
1226	Ileal Crohn's disease(CD)	Human intestinal firmicute CO35
1227	Ileal Crohn's disease(CD)	Human intestinal firmicute CO2
1228	Ileal Crohn's disease(CD)	Human intestinal firmicute CO19
1229	Ileal Crohn's disease(CD)	Human intestinal firmicute CO13
1230	Ileal Crohn's disease(CD)	Human intestinal firmicute CB47
1231	Ileal Crohn's disease(CD)	Hafnia
1232	Ileal Crohn's disease(CD)	Gram-negative bacterium cL10-2b-4
1233	Ileal Crohn's disease(CD)	Firmicutes str. C29
1234	Ileal Crohn's disease(CD)	Firmicutes bacterium EG14
1235	Ileal Crohn's disease(CD)	Eubacterium tortuosum
1236	Ileal Crohn's disease(CD)	Escherichia
1237	Ileal Crohn's disease(CD)	Erysipelothrix
1238	Ileal Crohn's disease(CD)	Erwinia
1239	Ileal Crohn's disease(CD)	Enterobacter
1240	Ileal Crohn's disease(CD)	Edwardsiella
1241	Ileal Crohn's disease(CD)	Dysgonomonas
1242	Ileal Crohn's disease(CD)	Dialister
1243	Ileal Crohn's disease(CD)	Desulfotomaculum
1244	Ileal Crohn's disease(CD)	Dehalobacterium
1245	Ileal Crohn's disease(CD)	Cronobacter
1246	Ileal Crohn's disease(CD)	Coprobacillus
1247	Ileal Crohn's disease(CD)	Collinsella
1248	Ileal Crohn's disease(CD)	Clostridium spiroforme
1249	Ileal Crohn's disease(CD)	Clostridium ramosum
1250	Ileal Crohn's disease(CD)	Clostridium innocuum
1251	Ileal Crohn's disease(CD)	Clostridiales bacterium L2-14
1252	Ileal Crohn's disease(CD)	Clostridiales bacterium AHT16
1253	Ileal Crohn's disease(CD)	Clostridiales bacterium A2-162
1254	Ileal Crohn's disease(CD)	Clostridiales bacterium 80/3
1255	Ileal Crohn's disease(CD)	Clostridiaceae bacterium SK061
1256	Ileal Crohn's disease(CD)	Clostridiaceae bacterium SH032
1257	Ileal Crohn's disease(CD)	Clostridiaceae bacterium LEMV63
1258	Ileal Crohn's disease(CD)	Clostridiaceae bacterium bSSV31
1259	Ileal Crohn's disease(CD)	Clostridia bacterium TSW07CA7
1260	Ileal Crohn's disease(CD)	Butyrate-producing bacterium T2-132
1261	Ileal Crohn's disease(CD)	Butyrate-producing bacterium SSC/2
1262	Ileal Crohn's disease(CD)	Butyrate-producing bacterium SS2/1
1263	Ileal Crohn's disease(CD)	Butyrate-producing bacterium SR1/5
1264	Ileal Crohn's disease(CD)	Butyrate-producing bacterium SR1/1
1265	Ileal Crohn's disease(CD)	Butyrate-producing bacterium SM4/1
1266	Ileal Crohn's disease(CD)	Butyrate-producing bacterium SL6/1/1
1267	Ileal Crohn's disease(CD)	Butyrate-producing bacterium PH07BY04
1268	Ileal Crohn's disease(CD)	Butyrate-producing bacterium PH07AY5
1269	Ileal Crohn's disease(CD)	Butyrate-producing bacterium PH07AY3
1270	Ileal Crohn's disease(CD)	Butyrate-producing bacterium Ph07AY02
1271	Ileal Crohn's disease(CD)	Butyrate-producing bacterium PH05YB02
1272	Ileal Crohn's disease(CD)	Butyrate-producing bacterium P607
1273	Ileal Crohn's disease(CD)	Butyrate-producing bacterium M50/1
1274	Ileal Crohn's disease(CD)	Butyrate-producing bacterium M21/2
1275	Ileal Crohn's disease(CD)	Butyrate-producing bacterium M104/1
1276	Ileal Crohn's disease(CD)	Butyrate-producing bacterium L2-50
1277	Ileal Crohn's disease(CD)	Butyrate-producing bacterium L1-952
1278	Ileal Crohn's disease(CD)	Butyrate-producing bacterium L1-810
1279	Ileal Crohn's disease(CD)	Butyrate-producing bacterium ART55/1
1280	Ileal Crohn's disease(CD)	Burkholderiales bacterium Smarlab 3302047
1281	Ileal Crohn's disease(CD)	Brenneria
1282	Ileal Crohn's disease(CD)	Bovine rumen bacterium JPR13
1283	Ileal Crohn's disease(CD)	Bacteroides thetaiotaomicron
1284	Ileal Crohn's disease(CD)	Bacteroides sp. CJ78
1285	Ileal Crohn's disease(CD)	Bacteroidaceae bacterium Smarlab 3301643
1286	Ileal Crohn's disease(CD)	Bacterium YE64
1287	Ileal Crohn's disease(CD)	Bacterium YE62
1288	Ileal Crohn's disease(CD)	Bacterium str. 31285
1289	Ileal Crohn's disease(CD)	Bacterium 'New Zealand B'
1290	Ileal Crohn's disease(CD)	Bacterium mpn-isolate group 5
1291	Ileal Crohn's disease(CD)	Bacterium mpn-isolate group 27
1292	Ileal Crohn's disease(CD)	Bacterium mpn-isolate group 24
1293	Ileal Crohn's disease(CD)	Bacterium mpn-isolate group 22
1294	Ileal Crohn's disease(CD)	Bacterium mpn-isolate group 19
1295	Ileal Crohn's disease(CD)	Bacterium MB7-1
1296	Ileal Crohn's disease(CD)	Bacterium ic1391
1297	Ileal Crohn's disease(CD)	Bacterium ic1379
1298	Ileal Crohn's disease(CD)	Bacterium ic1311
1299	Ileal Crohn's disease(CD)	Bacterium ic1296
1300	Ileal Crohn's disease(CD)	Bacterium ic1292
1301	Ileal Crohn's disease(CD)	Bacterium ic1258
1302	Ileal Crohn's disease(CD)	Bacterium ic1214
1303	Ileal Crohn's disease(CD)	Bacterium G100VIII
1304	Ileal Crohn's disease(CD)	Bacterium C15
1305	Ileal Crohn's disease(CD)	Bacterium Ba2
1306	Ileal Crohn's disease(CD)	Bacterium B4C2-5
1307	Ileal Crohn's disease(CD)	Bacterium ASF500
1308	Ileal Crohn's disease(CD)	Bacterium 08.96.4
1309	Ileal Crohn's disease(CD)	Bacillus
1310	Ileal Crohn's disease(CD)	Anaerotruncus
1311	Ileal Crohn's disease(CD)	Anaerostipes
1312	Ileal Crohn's disease(CD)	Anaerofilum
1313	Ileal Crohn's disease(CD)	Akkermansia
1314	Ileal Crohn's disease(CD)	Aggregatibacter
1315	Ileal Crohn's disease(CD)	Actinobacillus
1316	Ileal Crohn's disease(CD)	Acetonema
1317	Inflammatory bowel disease(IBD)	Clostridium coccoides
1318	Inflammatory bowel disease(IBD)	Streptococcus
1319	Type 1 diabetes	Shigella dysenteriae
1320	Type 1 diabetes	Klebsiella pneumoniae
1321	Type 1 diabetes	Enterobacter hormaechei
1322	Type 1 diabetes	Enterobacter aerogenes
1323	Crohn's disease(CD)	Bacilli
1324	Bacterial Vaginosis	Ruminococcaceae
1325	Bacterial Vaginosis	Rikenellaceae
1326	Bacterial Vaginosis	Porphyromonas
1327	Bacterial Vaginosis	Bacteroides fragilis
1328	Ileal Crohn's disease(CD)	Shuttleworthia
1329	Ileal Crohn's disease(CD)	Ruminococcaceae
1330	Ileal Crohn's disease(CD)	Rikenellaceae
1331	Ileal Crohn's disease(CD)	Porphyromonas
1332	Necrotizing Enterocolitis	Porphyromonas
1333	Necrotizing Enterocolitis	Bacteroides fragilis
1334	Colorectal carcinoma	Bifidobacterium
1335	Colorectal carcinoma	Clostridium coccoides
1336	Crohn's disease(CD)	Megasphaera
1337	Crohn's disease(CD)	Streptococcaceae
1338	Crohn's disease(CD)	Ruminococcus
1339	Crohn's disease(CD)	Pasteurellaceae
1340	Crohn's disease(CD)	Haemophilus parainfluenzae
1341	Crohn's disease(CD)	Dorea
1342	Crohn's disease(CD)	Coprococcus
1343	Psoriasis	Clostridia
1344	Obesity	Veillonella
1345	Obesity	Bacteroides
1346	Bacterial Vaginosis	Veillonellaceae
1347	Bacterial Vaginosis	Fusobacteriaceae
1348	Necrotizing Enterocolitis	Prevotellaceae
1349	Obesity	Lachnospiraceae
1350	Ileal Crohn's disease(CD)	Veillonellaceae
1351	Ileal Crohn's disease(CD)	Fusobacteriaceae
1352	Clostridium difficile infection(CDI)	Veillonellaceae
1353	COPD	Tannerella
1354	Asthma	Streptococcaceae
1355	Type 2 diabetes	Staphylococcus
1356	COPD	Staphylococcus
1357	Clostridium difficile infection(CDI)	Staphylococcus
1358	COPD	Shuttleworthia
1359	Asthma	Ruminococcus
1360	COPD	Ruminococcaceae
1361	COPD	Rikenellaceae
1362	Clostridium difficile infection(CDI)	Prevotellaceae
1363	COPD	Porphyromonas
1364	Psoriasis	Porphyromonadaceae
1365	Inflammatory bowel disease(IBD)	Porphyromonadaceae
1366	Crohn's disease(CD)	Porphyromonadaceae
1367	Bacterial Vaginosis	Porphyromonadaceae
1368	Asthma	Pasteurellaceae
1369	Inflammatory bowel disease(IBD)	Parabacteroides
1370	COPD	Megasphaera
1371	Clostridium difficile infection(CDI)	Megasphaera
1372	Ulcerative colitis	Lactobacillus
1373	Crohn's disease(CD)	Klebsiella
1374	COPD	Klebsiella
1375	Asthma	Klebsiella
1376	Asthma	Haemophilus parainfluenzae
1377	Ulcerative colitis	Haemophilus
1378	Rheumatoid arthrits	Haemophilus
1379	Obesity	Haemophilus
1380	Clostridium difficile infection(CDI)	Fusobacteriaceae
1381	Psoriasis	Eubacterium
1382	Inflammatory bowel disease(IBD)	Eubacterium
1383	Asthma	Eubacteriaceae
1384	Asthma	Dorea
1385	Asthma	Coprococcus
1386	Bacterial Vaginosis	Clostridium coccoides
1387	Asthma	Clostridium
1388	Periodontal	Clostridia
1389	Crohn's disease(CD)	Clostridia
1390	COPD	Citrobacter
1391	Asthma	Citrobacter
1392	Necrotizing Enterocolitis	Bifidobacterium
1393	Bacterial Vaginosis	Bifidobacterium
1394	Cystic fibrosis	Bacteroidetes
1395	Periodontal	Bacteroides vulgatus
1396	Psoriasis	Bacteroides uniformis
1397	Colorectal carcinoma	Bacteroides fragilis
1398	Obesity	Bacteroidaceae
1399	Necrotizing Enterocolitis	Bacilli
1400	Colorectal carcinoma	Bacilli
1401	Inflammatory bowel disease(IBD)	Alistipes
1402	Periodontal	Actinobacteria
1403	Systemic inflammatory response syndrome	Veillonella
1404	Periodontal	Yersinia
1405	Periodontal	Vibrio
1406	Periodontal	Verrucomicrobia bacterium MS-F-88
1407	Periodontal	Verrucomicrobia
1408	Periodontal	Unidentified bacterium ZF3
1409	Periodontal	Terrahaemophilus
1410	Periodontal	Tenericutes
1411	Periodontal	Swine manure pit bacterium PPC108
1412	Periodontal	Swine fecal bacterium SD-Pec1
1413	Periodontal	Swine fecal bacterium RF3E-Xyl1
1414	Periodontal	Swine fecal bacterium FPC70
1415	Periodontal	Swine fecal bacterium FPC67
1416	Periodontal	Sutterella
1417	Periodontal	Solobacterium
1418	Periodontal	Shigella
1419	Periodontal	Serratia
1420	Periodontal	Segmented filamentous bacterium
1421	Periodontal	Salmonella
1422	Periodontal	Rumen bacterium R-9
1423	Periodontal	Rumen bacterium R-7
1424	Periodontal	Rumen bacterium 8/94-32
1425	Periodontal	Pusillimonas
1426	Periodontal	Peptostreptococcus
1427	Periodontal	Pectobacterium
1428	Periodontal	Pasteurella
1429	Periodontal	Pantoea
1430	Periodontal	Oscillospiraceae bacterium NML 061048
1431	Periodontal	Oscillospira
1432	Periodontal	Oscillibacter
1433	Periodontal	Oligella
1434	Periodontal	Mogibacterium
1435	Periodontal	Mastodon intestinal bacterium AN-22-6
1436	Periodontal	Mannheimia
1437	Periodontal	Lactococcus
1438	Periodontal	Lachnospiraceae bacterium A2
1439	Periodontal	Lachnobacterium
1440	Periodontal	Human intestinal firmicute CS26
1441	Periodontal	Human intestinal firmicute CO4
1442	Periodontal	Human intestinal firmicute CO35
1443	Periodontal	Human intestinal firmicute CO2
1444	Periodontal	Human intestinal firmicute CO19
1445	Periodontal	Human intestinal firmicute CO13
1446	Periodontal	Human intestinal firmicute CB47
1447	Periodontal	Hafnia
1448	Periodontal	Gram-negative bacterium cL10-2b-4
1449	Periodontal	Firmicutes str. C29
1450	Periodontal	Firmicutes bacterium EG14
1451	Periodontal	Eubacterium tortuosum
1452	Periodontal	Escherichia
1453	Periodontal	Erysipelothrix
1454	Periodontal	Erwinia
1455	Periodontal	Enterobacter
1456	Periodontal	Edwardsiella
1457	Periodontal	Dysgonomonas
1458	Periodontal	Dialister
1459	Periodontal	Desulfotomaculum
1460	Periodontal	Dehalobacterium
1461	Periodontal	Cronobacter
1462	Periodontal	Coprobacillus
1463	Periodontal	Collinsella
1464	Periodontal	Clostridium spiroforme
1465	Periodontal	Clostridium ramosum
1466	Periodontal	Clostridium innocuum
1467	Periodontal	Clostridiales bacterium L2-14
1468	Periodontal	Clostridiales bacterium AHT16
1469	Periodontal	Clostridiales bacterium A2-162
1470	Periodontal	Clostridiales bacterium 80/3
1471	Periodontal	Clostridiaceae bacterium SK061
1472	Periodontal	Clostridiaceae bacterium SH032
1473	Periodontal	Clostridiaceae bacterium LEMV63
1474	Periodontal	Clostridiaceae bacterium bSSV31
1475	Periodontal	Clostridia bacterium TSW07CA7
1476	Periodontal	Butyrate-producing bacterium T2-132
1477	Periodontal	Butyrate-producing bacterium SSC/2
1478	Periodontal	Butyrate-producing bacterium SS2/1
1479	Periodontal	Butyrate-producing bacterium SR1/5
1480	Periodontal	Butyrate-producing bacterium SR1/1
1481	Periodontal	Butyrate-producing bacterium SM4/1
1482	Periodontal	Butyrate-producing bacterium SL6/1/1
1483	Periodontal	Butyrate-producing bacterium PH07BY04
1484	Periodontal	Butyrate-producing bacterium PH07AY5
1485	Periodontal	Butyrate-producing bacterium PH07AY3
1486	Periodontal	Butyrate-producing bacterium Ph07AY02
1487	Periodontal	Butyrate-producing bacterium PH05YB02
1488	Periodontal	Butyrate-producing bacterium P607
1489	Periodontal	Butyrate-producing bacterium M50/1
1490	Periodontal	Butyrate-producing bacterium M21/2
1491	Periodontal	Butyrate-producing bacterium M104/1
1492	Periodontal	Butyrate-producing bacterium L2-50
1493	Periodontal	Butyrate-producing bacterium L1-952
1494	Periodontal	Butyrate-producing bacterium L1-810
1495	Periodontal	Butyrate-producing bacterium ART55/1
1496	Periodontal	Burkholderiales bacterium Smarlab 3302047
1497	Periodontal	Brenneria
1498	Periodontal	Bovine rumen bacterium JPR13
1499	Periodontal	Bacteroides thetaiotaomicron
1500	Periodontal	Bacteroides sp. CJ78
1501	Periodontal	Bacteroidaceae bacterium Smarlab 3301643
1502	Periodontal	Bacterium YE64
1503	Periodontal	Bacterium YE62
1504	Periodontal	Bacterium str. 31285
1505	Periodontal	Bacterium 'New Zealand B'
1506	Periodontal	Bacterium mpn-isolate group 5
1507	Periodontal	Bacterium mpn-isolate group 27
1508	Periodontal	Bacterium mpn-isolate group 24
1509	Periodontal	Bacterium mpn-isolate group 22
1510	Periodontal	Bacterium mpn-isolate group 19
1511	Periodontal	Bacterium MB7-1
1512	Periodontal	Bacterium ic1391
1513	Periodontal	Bacterium ic1379
1514	Periodontal	Bacterium ic1311
1515	Periodontal	Bacterium ic1296
1516	Periodontal	Bacterium ic1292
1517	Periodontal	Bacterium ic1258
1518	Periodontal	Bacterium ic1214
1519	Periodontal	Bacterium G100VIII
1520	Periodontal	Bacterium C15
1521	Periodontal	Bacterium Ba2
1522	Periodontal	Bacterium B4C2-5
1523	Periodontal	Bacterium ASF500
1524	Periodontal	Bacterium 08.96.4
1525	Periodontal	Bacillus
1526	Periodontal	Anaerotruncus
1527	Periodontal	Anaerostipes
1528	Periodontal	Anaerofilum
1529	Periodontal	Akkermansia
1530	Periodontal	Aggregatibacter
1531	Periodontal	Actinobacillus
1532	Periodontal	Acetonema
1533	Systemic inflammatory response syndrome	Proteobacteria
1534	Skin and mucosal infections	Helicobacter pylori
1535	Rheumatoid arthrits	Lachnospiraceae
1536	Type 2 diabetes	Veillonella parvula
1537	Type 2 diabetes	Veillonella dispar
1538	Type 2 diabetes	Veillonella atypica
1539	Type 2 diabetes	Streptococcus vestibularis
1540	Type 2 diabetes	Streptococcus salivarius
1541	Type 2 diabetes	Streptococcus parasanguinis
1542	Type 2 diabetes	Streptococcus anginosus
1543	Type 2 diabetes	Ruminococcus gnavus
1544	Type 2 diabetes	Roseburia intestinalis
1545	Type 2 diabetes	Roseburia hominis
1546	Type 2 diabetes	Parabacteroides merdae
1547	Type 2 diabetes	Parabacteroides distasonis
1548	Type 2 diabetes	Odoribacter splanchnicus
1549	Type 2 diabetes	Lactobacillus salivarius
1550	Type 2 diabetes	Lachnospira
1551	Type 2 diabetes	Holdemania
1552	Type 2 diabetes	Eubacterium hallii
1553	Type 2 diabetes	Enterococcus faecalis
1554	Type 2 diabetes	Bilophila wadsworthia
1555	Type 2 diabetes	Bilophila
1556	Type 2 diabetes	Bacteroides sp. D20
1557	Type 2 diabetes	Bacteroides finegoldii
1558	Type 2 diabetes	Bacteroides eggerthii
1559	Type 2 diabetes	Alistipes putredinis
1560	Type 2 diabetes	Alistipes finegoldii
1561	Diarrhea Irritable bowel syndrome(IBS)	Helicobacter pylori
1562	Inflammatory bowel disease(IBD)	Enterobacteriaceae
1563	Type 1 diabetes	Streptobacillus
1564	Type 1 diabetes	Porphyromonas uenonis
1565	Type 1 diabetes	Papillibacter
1566	Type 1 diabetes	Olsenella
1567	Type 1 diabetes	Mobiluncus
1568	Type 1 diabetes	Leptotrichia amnionii
1569	Type 1 diabetes	Leptotrichia
1570	Type 1 diabetes	Lactobacillus iners
1571	Type 1 diabetes	Lactobacillus crispatus
1572	Type 1 diabetes	Gardnerella vaginalis
1573	Type 1 diabetes	Gardnerella
1574	Type 1 diabetes	Eggerthella
1575	Type 1 diabetes	Candidate division TM7
1576	Type 1 diabetes	Atopobium vaginae
1577	Type 1 diabetes	Atopobium
1578	Type 1 diabetes	Aerococcus
1579	Periodontal	Eubacteriaceae
1580	Bacterial Vaginosis	Eubacteriaceae
1581	Ileal Crohn's disease(CD)	Citrobacter
1582	Periodontal	Shuttleworthia
1583	Periodontal	Bacteroides fragilis
1584	Systemic inflammatory response syndrome	Bacteroidetes
1585	Obesity	Clostridia
1586	Bacterial Vaginosis	Tannerella
1587	Periodontal	Streptococcaceae
1588	Periodontal	Ruminococcus
1589	Periodontal	Pasteurellaceae
1590	Periodontal	Megasphaera
1591	Periodontal	Haemophilus parainfluenzae
1592	Periodontal	Dorea
1593	Periodontal	Coprococcus
1594	Type 2 diabetes	Tannerella
1595	Obesity	Actinobacteria
1596	Crohn's disease(CD)	Shuttleworthia
1597	Type 2 diabetes	Clostridiales
1598	Clostridium difficile infection(CDI)	Veillonella parvula
1599	Clostridium difficile infection(CDI)	Veillonella dispar
1600	Clostridium difficile infection(CDI)	Veillonella atypica
1601	Clostridium difficile infection(CDI)	Streptococcus vestibularis
1602	Clostridium difficile infection(CDI)	Streptococcus salivarius
1603	Clostridium difficile infection(CDI)	Streptococcus parasanguinis
1604	Clostridium difficile infection(CDI)	Streptococcus anginosus
1605	Clostridium difficile infection(CDI)	Ruminococcus gnavus
1606	Clostridium difficile infection(CDI)	Roseburia intestinalis
1607	Clostridium difficile infection(CDI)	Roseburia hominis
1608	Clostridium difficile infection(CDI)	Parabacteroides merdae
1609	Clostridium difficile infection(CDI)	Parabacteroides distasonis
1610	Clostridium difficile infection(CDI)	Odoribacter splanchnicus
1611	Clostridium difficile infection(CDI)	Lactobacillus salivarius
1612	Clostridium difficile infection(CDI)	Lachnospira
1613	Clostridium difficile infection(CDI)	Holdemania
1614	Clostridium difficile infection(CDI)	Eubacterium hallii
1615	Clostridium difficile infection(CDI)	Enterococcus faecalis
1616	Clostridium difficile infection(CDI)	Bilophila wadsworthia
1617	Clostridium difficile infection(CDI)	Bilophila
1618	Clostridium difficile infection(CDI)	Bacteroides sp. D20
1619	Clostridium difficile infection(CDI)	Bacteroides finegoldii
1620	Clostridium difficile infection(CDI)	Bacteroides eggerthii
1621	Clostridium difficile infection(CDI)	Alistipes putredinis
1622	Clostridium difficile infection(CDI)	Alistipes finegoldii
1623	Obesity	Enterobacteriaceae
1624	Liver cirrhosis	Verrucomicrobiaceae
1625	Irritable bowel syndrome(IBS)	Enterococcus
1626	Ileal Crohn's disease(CD)	Klebsiella
1627	Inflammatory bowel disease(IBD)	Bacteroides vulgatus
1628	Inflammatory bowel disease(IBD)	Bacteroides uniformis
1629	Colorectal carcinoma	Yersinia
1630	Colorectal carcinoma	Vibrio
1631	Colorectal carcinoma	Verrucomicrobia bacterium MS-F-88
1632	Colorectal carcinoma	Verrucomicrobia
1633	Necrotizing Enterocolitis	Veillonellaceae
1634	Colorectal carcinoma	Unidentified bacterium ZF3
1635	Colorectal carcinoma	Terrahaemophilus
1636	Colorectal carcinoma	Tenericutes
1637	Colorectal carcinoma	Tannerella
1638	Clostridium difficile infection(CDI)	Tannerella
1639	Asthma	Tannerella
1640	Colorectal carcinoma	Swine manure pit bacterium PPC108
1641	Colorectal carcinoma	Swine fecal bacterium SD-Pec1
1642	Colorectal carcinoma	Swine fecal bacterium RF3E-Xyl1
1643	Colorectal carcinoma	Swine fecal bacterium FPC70
1644	Colorectal carcinoma	Swine fecal bacterium FPC67
1645	Colorectal carcinoma	Sutterella
1646	Psoriasis	Subdoligranulum
1647	Ileal Crohn's disease(CD)	Streptococcaceae
1648	Colorectal carcinoma	Streptococcaceae
1649	Colorectal carcinoma	Solobacterium
1650	Psoriasis	Shuttleworthia
1651	Colorectal carcinoma	Shigella
1652	Colorectal carcinoma	Serratia
1653	Colorectal carcinoma	Segmented filamentous bacterium
1654	Colorectal carcinoma	Salmonella
1655	Ileal Crohn's disease(CD)	Ruminococcus
1656	Colorectal carcinoma	Ruminococcus
1657	Psoriasis	Ruminococcaceae
1658	Asthma	Ruminococcaceae
1659	Colorectal carcinoma	Rumen bacterium R-9
1660	Colorectal carcinoma	Rumen bacterium R-7
1661	Colorectal carcinoma	Rumen bacterium 8/94-32
1662	Psoriasis	Roseburia
1663	Psoriasis	Rikenellaceae
1664	Asthma	Rikenellaceae
1665	Colorectal carcinoma	Pusillimonas
1666	Cystic fibrosis	Proteobacteria
1667	Asthma	Porphyromonas
1668	Periodontal	Porphyromonadaceae
1669	Obesity	Porphyromonadaceae
1670	Psoriasis	Phascolarctobacterium
1671	Colorectal carcinoma	Peptostreptococcus
1672	Colorectal carcinoma	Pectobacterium
1673	Ileal Crohn's disease(CD)	Pasteurellaceae
1674	Colorectal carcinoma	Pasteurellaceae
1675	Colorectal carcinoma	Pasteurella
1676	Colorectal carcinoma	Pantoea
1677	Colorectal carcinoma	Oscillospiraceae bacterium NML 061048
1678	Colorectal carcinoma	Oscillospira
1679	Colorectal carcinoma	Oscillibacter
1680	Colorectal carcinoma	Oligella
1681	Psoriasis	Odoribacter
1682	Colorectal carcinoma	Mogibacterium
1683	Necrotizing Enterocolitis	Megasphaera
1684	Colorectal carcinoma	Megasphaera
1685	Colorectal carcinoma	Mastodon intestinal bacterium AN-22-6
1686	Colorectal carcinoma	Mannheimia
1687	Colorectal carcinoma	Lactococcus
1688	Rheumatoid arthrits	Lactobacillus
1689	Colorectal carcinoma	Lachnospiraceae bacterium A2
1690	Colorectal carcinoma	Lachnobacterium
1691	Colorectal carcinoma	Human intestinal firmicute CS26
1692	Colorectal carcinoma	Human intestinal firmicute CO4
1693	Colorectal carcinoma	Human intestinal firmicute CO35
1694	Colorectal carcinoma	Human intestinal firmicute CO2
1695	Colorectal carcinoma	Human intestinal firmicute CO19
1696	Colorectal carcinoma	Human intestinal firmicute CO13
1697	Colorectal carcinoma	Human intestinal firmicute CB47
1698	Colorectal carcinoma	Hafnia
1699	Ileal Crohn's disease(CD)	Haemophilus parainfluenzae
1700	Colorectal carcinoma	Haemophilus parainfluenzae
1701	Colorectal carcinoma	Gram-negative bacterium cL10-2b-4
1702	Type 2 diabetes	Gammaproteobacteria
1703	Asthma	Gammaproteobacteria
1704	Type 1 diabetes	Fusobacterium nucleatum
1705	Necrotizing Enterocolitis	Fusobacteriaceae
1706	Inflammatory bowel disease(IBD)	Fusobacteria
1707	Colorectal carcinoma	Firmicutes str. C29
1708	Colorectal carcinoma	Firmicutes bacterium EG14
1709	Asthma	Faecalibacterium prausnitzii
1710	Psoriasis	Faecalibacterium
1711	Colorectal carcinoma	Eubacterium tortuosum
1712	Psoriasis	Eubacterium rectale
1713	Psoriasis	Eubacterium eligens
1714	Crohn's disease(CD)	Eubacteriaceae
1715	Colorectal carcinoma	Escherichia
1716	Colorectal carcinoma	Erysipelothrix
1717	Colorectal carcinoma	Erwinia
1718	Periodontal	Enterobacteriaceae
1719	Colorectal carcinoma	Enterobacter
1720	Colorectal carcinoma	Edwardsiella
1721	Colorectal carcinoma	Dysgonomonas
1722	Ileal Crohn's disease(CD)	Dorea
1723	Colorectal carcinoma	Dorea
1724	Colorectal carcinoma	Dialister
1725	Colorectal carcinoma	Desulfotomaculum
1726	Colorectal carcinoma	Dehalobacterium
1727	Colorectal carcinoma	Cronobacter
1728	Ileal Crohn's disease(CD)	Coprococcus
1729	Colorectal carcinoma	Coprococcus
1730	Colorectal carcinoma	Coprobacillus
1731	Colorectal carcinoma	Collinsella
1732	Colorectal carcinoma	Clostridium spiroforme
1733	Colorectal carcinoma	Clostridium ramosum
1734	Colorectal carcinoma	Clostridium innocuum
1735	Psoriasis	Clostridium
1736	Periodontal	Clostridium
1737	Colorectal carcinoma	Clostridiales bacterium L2-14
1738	Colorectal carcinoma	Clostridiales bacterium AHT16
1739	Colorectal carcinoma	Clostridiales bacterium A2-162
1740	Colorectal carcinoma	Clostridiales bacterium 80/3
1741	Colorectal carcinoma	Clostridiaceae bacterium SK061
1742	Colorectal carcinoma	Clostridiaceae bacterium SH032
1743	Colorectal carcinoma	Clostridiaceae bacterium LEMV63
1744	Colorectal carcinoma	Clostridiaceae bacterium bSSV31
1745	Colorectal carcinoma	Clostridia bacterium TSW07CA7
1746	Crohn's disease(CD)	Citrobacter
1747	Colorectal carcinoma	Butyrate-producing bacterium T2-132
1748	Colorectal carcinoma	Butyrate-producing bacterium SSC/2
1749	Colorectal carcinoma	Butyrate-producing bacterium SS2/1
1750	Colorectal carcinoma	Butyrate-producing bacterium SR1/5
1751	Colorectal carcinoma	Butyrate-producing bacterium SR1/1
1752	Colorectal carcinoma	Butyrate-producing bacterium SM4/1
1753	Colorectal carcinoma	Butyrate-producing bacterium SL6/1/1
1754	Colorectal carcinoma	Butyrate-producing bacterium PH07BY04
1755	Colorectal carcinoma	Butyrate-producing bacterium PH07AY5
1756	Colorectal carcinoma	Butyrate-producing bacterium PH07AY3
1757	Colorectal carcinoma	Butyrate-producing bacterium Ph07AY02
1758	Colorectal carcinoma	Butyrate-producing bacterium PH05YB02
1759	Colorectal carcinoma	Butyrate-producing bacterium P607
1760	Colorectal carcinoma	Butyrate-producing bacterium M50/1
1761	Colorectal carcinoma	Butyrate-producing bacterium M21/2
1762	Colorectal carcinoma	Butyrate-producing bacterium M104/1
1763	Colorectal carcinoma	Butyrate-producing bacterium L2-50
1764	Colorectal carcinoma	Butyrate-producing bacterium L1-952
1765	Colorectal carcinoma	Butyrate-producing bacterium L1-810
1766	Colorectal carcinoma	Butyrate-producing bacterium ART55/1
1767	Colorectal carcinoma	Burkholderiales bacterium Smarlab 3302047
1768	Type 1 diabetes	Burkholderia
1769	Liver cirrhosis	Burkholderia
1770	Colorectal carcinoma	Brenneria
1771	Colorectal carcinoma	Bovine rumen bacterium JPR13
1772	Type 2 diabetes	Bifidobacterium
1773	Periodontal	Bifidobacterium
1774	COPD	Bifidobacterium
1775	Psoriasis	Bacteroides vulgatus
1776	Colorectal carcinoma	Bacteroides thetaiotaomicron
1777	Colorectal carcinoma	Bacteroides sp. CJ78
1778	Periodontal	Bacteroides ovatus
1779	COPD	Bacteroides ovatus
1780	Type 2 diabetes	Bacteroides fragilis
1781	COPD	Bacteroides fragilis
1782	Colorectal carcinoma	Bacteroidaceae bacterium Smarlab 3301643
1783	Ulcerative colitis	Bacteroidaceae
1784	Colorectal carcinoma	Bacterium YE64
1785	Colorectal carcinoma	Bacterium YE62
1786	Colorectal carcinoma	Bacterium str. 31285
1787	Colorectal carcinoma	Bacterium 'New Zealand B'
1788	Colorectal carcinoma	Bacterium mpn-isolate group 5
1789	Colorectal carcinoma	Bacterium mpn-isolate group 27
1790	Colorectal carcinoma	Bacterium mpn-isolate group 24
1791	Colorectal carcinoma	Bacterium mpn-isolate group 22
1792	Colorectal carcinoma	Bacterium mpn-isolate group 19
1793	Colorectal carcinoma	Bacterium MB7-1
1794	Colorectal carcinoma	Bacterium ic1391
1795	Colorectal carcinoma	Bacterium ic1379
1796	Colorectal carcinoma	Bacterium ic1311
1797	Colorectal carcinoma	Bacterium ic1296
1798	Colorectal carcinoma	Bacterium ic1292
1799	Colorectal carcinoma	Bacterium ic1258
1800	Colorectal carcinoma	Bacterium ic1214
1801	Colorectal carcinoma	Bacterium G100VIII
1802	Colorectal carcinoma	Bacterium C15
1803	Colorectal carcinoma	Bacterium Ba2
1804	Colorectal carcinoma	Bacterium B4C2-5
1805	Colorectal carcinoma	Bacterium ASF500
1806	Colorectal carcinoma	Bacterium 08.96.4
1807	Colorectal carcinoma	Bacillus
1808	Asthma	Bacilli
1809	Colorectal carcinoma	Anaerotruncus
1810	Colorectal carcinoma	Anaerostipes
1811	Colorectal carcinoma	Anaerofilum
1812	Colorectal carcinoma	Akkermansia
1813	Colorectal carcinoma	Aggregatibacter
1814	Colorectal carcinoma	Actinobacillus
1815	Colorectal carcinoma	Acetonema
1816	Skin and mucosal infections	Clostridium difficile
1817	Ulcerative colitis	Bacteroides
1818	Rheumatoid arthrits	Bacteroides
1819	Crohn's disease(CD)	Veillonella parvula
1820	Crohn's disease(CD)	Veillonella dispar
1821	Crohn's disease(CD)	Veillonella atypica
1822	Crohn's disease(CD)	Streptococcus vestibularis
1823	Crohn's disease(CD)	Streptococcus salivarius
1824	Crohn's disease(CD)	Streptococcus parasanguinis
1825	Crohn's disease(CD)	Streptococcus anginosus
1826	Crohn's disease(CD)	Ruminococcus gnavus
1827	Crohn's disease(CD)	Roseburia intestinalis
1828	Crohn's disease(CD)	Roseburia hominis
1829	Crohn's disease(CD)	Parabacteroides merdae
1830	Crohn's disease(CD)	Parabacteroides distasonis
1831	Crohn's disease(CD)	Odoribacter splanchnicus
1832	Crohn's disease(CD)	Lactobacillus salivarius
1833	Crohn's disease(CD)	Lachnospira
1834	Crohn's disease(CD)	Holdemania
1835	Crohn's disease(CD)	Eubacterium hallii
1836	Crohn's disease(CD)	Enterococcus faecalis
1837	Crohn's disease(CD)	Bilophila wadsworthia
1838	Crohn's disease(CD)	Bilophila
1839	Crohn's disease(CD)	Bacteroides sp. D20
1840	Crohn's disease(CD)	Bacteroides finegoldii
1841	Crohn's disease(CD)	Bacteroides eggerthii
1842	Crohn's disease(CD)	Alistipes putredinis
1843	Crohn's disease(CD)	Alistipes finegoldii
1844	Diarrhea Irritable bowel syndrome(IBS)	Clostridium difficile
1845	Constipation Irritable bowel syndrome(IBS)	Proteobacteria
1846	Bacterial Vaginosis	Veillonella parvula
1847	Bacterial Vaginosis	Veillonella dispar
1848	Bacterial Vaginosis	Veillonella atypica
1849	Bacterial Vaginosis	Streptococcus vestibularis
1850	Bacterial Vaginosis	Streptococcus salivarius
1851	Bacterial Vaginosis	Streptococcus parasanguinis
1852	Bacterial Vaginosis	Streptococcus anginosus
1853	Bacterial Vaginosis	Ruminococcus gnavus
1854	Bacterial Vaginosis	Roseburia intestinalis
1855	Bacterial Vaginosis	Roseburia hominis
1856	Bacterial Vaginosis	Parabacteroides merdae
1857	Bacterial Vaginosis	Parabacteroides distasonis
1858	Bacterial Vaginosis	Odoribacter splanchnicus
1859	Bacterial Vaginosis	Lactobacillus salivarius
1860	Bacterial Vaginosis	Lachnospira
1861	Bacterial Vaginosis	Holdemania
1862	Bacterial Vaginosis	Eubacterium hallii
1863	Bacterial Vaginosis	Enterococcus faecalis
1864	Bacterial Vaginosis	Bilophila wadsworthia
1865	Bacterial Vaginosis	Bilophila
1866	Bacterial Vaginosis	Bacteroides sp. D20
1867	Bacterial Vaginosis	Bacteroides finegoldii
1868	Bacterial Vaginosis	Bacteroides eggerthii
1869	Bacterial Vaginosis	Alistipes putredinis
1870	Bacterial Vaginosis	Alistipes finegoldii
1871	Periodontal	Veillonella parvula
1872	Periodontal	Veillonella dispar
1873	Periodontal	Veillonella atypica
1874	Periodontal	Streptococcus vestibularis
1875	Periodontal	Streptococcus salivarius
1876	Periodontal	Streptococcus parasanguinis
1877	Periodontal	Streptococcus anginosus
1878	Periodontal	Ruminococcus gnavus
1879	Periodontal	Roseburia intestinalis
1880	Periodontal	Roseburia hominis
1881	Periodontal	Parabacteroides merdae
1882	Periodontal	Parabacteroides distasonis
1883	Periodontal	Odoribacter splanchnicus
1884	Periodontal	Lactobacillus salivarius
1885	Periodontal	Lachnospira
1886	Periodontal	Holdemania
1887	Periodontal	Eubacterium hallii
1888	Periodontal	Enterococcus faecalis
1889	Periodontal	Bilophila wadsworthia
1890	Periodontal	Bilophila
1891	Periodontal	Bacteroides sp. D20
1892	Periodontal	Bacteroides finegoldii
1893	Periodontal	Bacteroides eggerthii
1894	Periodontal	Alistipes putredinis
1895	Periodontal	Alistipes finegoldii
1896	Necrotizing Enterocolitis	Thiotrichaceae
1897	Necrotizing Enterocolitis	Syntrophobacteraceae
1898	Necrotizing Enterocolitis	Ruminococcus productus
1899	Necrotizing Enterocolitis	Promicromonosporaceae
1900	Necrotizing Enterocolitis	Polyangiaceae
1901	Necrotizing Enterocolitis	Peptostreptococcaceae
1902	Necrotizing Enterocolitis	Paenibacillaceae
1903	Necrotizing Enterocolitis	Nitrospiraceae
1904	Necrotizing Enterocolitis	Desulfovibrionaceae
1905	Necrotizing Enterocolitis	Desulfobacteraceae
1906	Necrotizing Enterocolitis	Clostridium cocleatum
1907	Necrotizing Enterocolitis	Clostridiaceae
1908	Necrotizing Enterocolitis	Cellulomonadaceae
1909	Necrotizing Enterocolitis	Bifidobacterium catenulatum
1910	Necrotizing Enterocolitis	Bacillaceae
1911	Necrotizing Enterocolitis	Anaerovorax
1912	Necrotizing Enterocolitis	Alteromonadaceae
1913	Necrotizing Enterocolitis	Aeromonadaceae
1914	Necrotizing Enterocolitis	Acidobacteriaceae
1915	Ulcerative colitis	Enterobacteriaceae
1916	Inflammatory bowel disease(IBD)	Klebsiella
1917	Liver cirrhosis	Streptobacillus
1918	Liver cirrhosis	Porphyromonas uenonis
1919	Liver cirrhosis	Papillibacter
1920	Liver cirrhosis	Olsenella
1921	Liver cirrhosis	Mobiluncus
1922	Liver cirrhosis	Leptotrichia amnionii
1923	Liver cirrhosis	Leptotrichia
1924	Liver cirrhosis	Lactobacillus iners
1925	Liver cirrhosis	Lactobacillus crispatus
1926	Liver cirrhosis	Gardnerella vaginalis
1927	Liver cirrhosis	Gardnerella
1928	Liver cirrhosis	Eggerthella
1929	Liver cirrhosis	Candidate division TM7
1930	Liver cirrhosis	Atopobium vaginae
1931	Liver cirrhosis	Atopobium
1932	Liver cirrhosis	Aerococcus
1933	Liver cirrhosis	Erysipelotrichales
1934	Liver cirrhosis	Enterococcus faecium
1935	Liver cirrhosis	Bacteroidales
1936	Psoriasis	Clostridium coccoides
1937	Ulcerative colitis	Streptococcus
1938	Ulcerative colitis	Staphylococcus
1939	Inflammatory bowel disease(IBD)	Staphylococcus
1940	Type 1 diabetes	Treponema
1941	Type 1 diabetes	Selenomonas
1942	Type 1 diabetes	Porphyromonas gingivalis
1943	Type 1 diabetes	Actinomyces
1944	Infectious colitis	Veillonella
1945	Liver cirrhosis	Treponema
1946	Liver cirrhosis	Selenomonas
1947	Liver cirrhosis	Porphyromonas gingivalis
1948	Liver cirrhosis	Actinomyces
1949	Irritable bowel syndrome(IBS)	Shigella dysenteriae
1950	Irritable bowel syndrome(IBS)	Klebsiella pneumoniae
1951	Irritable bowel syndrome(IBS)	Enterobacter hormaechei
1952	Irritable bowel syndrome(IBS)	Enterobacter aerogenes
1953	Rheumatoid arthrits	Bacteroides vulgatus
1954	Rheumatoid arthrits	Bacteroides uniformis
1955	Constipation Irritable bowel syndrome(IBS)	Bacteroides
1956	Periodontal	Ruminococcaceae
1957	Periodontal	Rikenellaceae
1958	Periodontal	Citrobacter
1959	Rheumatoid arthrits	Firmicutes
1960	Systemic inflammatory response syndrome	Firmicutes
1961	Crohn's disease(CD)	Tannerella
1962	Rheumatoid arthrits	Fusobacterium
1963	Inflammatory bowel disease(IBD)	Fusobacterium
1964	Periodontal	Veillonellaceae
1965	Bacterial Vaginosis	Streptococcaceae
1966	Bacterial Vaginosis	Ruminococcus
1967	Bacterial Vaginosis	Pasteurellaceae
1968	Bacterial Vaginosis	Haemophilus parainfluenzae
1969	Periodontal	Fusobacteriaceae
1970	Bacterial Vaginosis	Dorea
1971	Bacterial Vaginosis	Coprococcus
1972	Periodontal	Bacilli
1973	Necrotizing Enterocolitis	Coxiellaceae
1974	Necrotizing Enterocolitis	Collinsella aerofaciens
1975	Ulcerative colitis	Bacteroides vulgatus
1976	Liver cirrhosis	Escherichia coli
1977	COPD	Coxiellaceae
1978	Ileal Crohn's disease(CD)	Clostridiales
1979	Inflammatory bowel disease(IBD)	Citrobacter
1980	Irritable bowel syndrome(IBS)	Verrucomicrobiaceae
1981	Clostridium difficile infection(CDI)	Thiotrichaceae
1982	Clostridium difficile infection(CDI)	Syntrophobacteraceae
1983	Clostridium difficile infection(CDI)	Ruminococcus productus
1984	Clostridium difficile infection(CDI)	Promicromonosporaceae
1985	Clostridium difficile infection(CDI)	Polyangiaceae
1986	Clostridium difficile infection(CDI)	Peptostreptococcaceae
1987	Clostridium difficile infection(CDI)	Paenibacillaceae
1988	Clostridium difficile infection(CDI)	Nitrospiraceae
1989	Clostridium difficile infection(CDI)	Desulfovibrionaceae
1990	Clostridium difficile infection(CDI)	Desulfobacteraceae
1991	Irritable bowel syndrome(IBS)	Clostridium leptum
1992	Clostridium difficile infection(CDI)	Clostridium cocleatum
1993	Clostridium difficile infection(CDI)	Clostridiaceae
1994	Clostridium difficile infection(CDI)	Cellulomonadaceae
1995	Clostridium difficile infection(CDI)	Bifidobacterium catenulatum
1996	Clostridium difficile infection(CDI)	Bacillaceae
1997	Clostridium difficile infection(CDI)	Anaerovorax
1998	Clostridium difficile infection(CDI)	Alteromonadaceae
1999	Clostridium difficile infection(CDI)	Aeromonadaceae
[truncated: 8,939 more rows]
